# Supplementary material for: tert-Butyl 4-{[5-(4-chloro­phen­yl)-1-(4-fluoro­phen­yl)-1H-pyrazol-3-yl]carbon­yl}piperazine-1-carboxyl­ate
Source: Acta Crystallogr Sect E Struct Rep Online. 2010 Sep 30;66(Pt 10):o2682. doi: 10.1107/S1600536810038560 (PMC2983130; doi:10.1107/S1600536810038560)
Supplement: Supplementary file 1 [file e-66-o2682-sup1.cif]

##############################################################################
###                                                                        ###
###        Electronic paper (Acta Crystallographica Section E)             ###
###                                                                        ###
##############################################################################
#                                                                            #
# This CIF contains the data in a paper accepted for publication in Acta     #
# Crystallographica Section E. It conforms to the requirements of Notes      #
# for Authors for Section E, and has been peer reviewed under the auspices   #
# of the IUCr Commission on Journals.                                        #
#                                                                            #
# Full details of the Crystallographic Information File format               #
# are given in the paper "The Crystallographic Information File (CIF):       #
# a New Standard Archive File for Crystallography" by S. R. Hall, F. H.      #
# Allen and I. D. Brown [Acta Cryst. (1991), A47, 655-685].                  #
#                                                                            #
# The current version of the core CIF dictionary is obtainable from          #
# ftp://ftp.iucr.org/pub/cif_core.dic. The current version number is 2.4.    #
#                                                                            #
# Software is freely available for graphical display of the structure(s) in  #
# this CIF.  For information consult the CIF home page http://www.iucr.org/  #
# cif/home.html                                                              #
#                                                                            #
# This file may be used for bona fide research purposes within the           #
# scientific community so long as proper attribution is given to the journal # 
# article from which it was obtained.                                        #
#                                                                            #
##############################################################################
                                             
data_global
_audit_creation_method     SHELXL-97
_journal_date_recd_electronic     2010-09-23
_journal_date_accepted     2010-09-27
_journal_name_full     'Acta Crystallographica, Section E'
_journal_year     2010
_journal_volume     66
_journal_issue     10
_journal_page_first     o2682
_journal_page_last     o2682
_journal_paper_category     QO
_journal_coeditor_code     HB5646
_publ_contact_author_name     ' Edward RT Tiekink '
_publ_contact_author_address
;
Department of Chemistry, University of Malaya,
50603 Kuala Lumpur, Malaysia
;
_publ_contact_author_email
;
edward.tiekink@gmail.com
;
_publ_contact_author_fax     ' +60 3 7967 4193 '
_publ_contact_author_phone     ' +60 3 7967 6775 '
_publ_section_title
;\
<i>tert</i>-Butyl
4-{[5-(4-chlorophenyl)-1-(4-fluorophenyl)-1<i>H</i>-pyrazol-3-yl]carbonyl}\
piperazine-1-carboxylate
;
loop_
    _publ_author_name
    _publ_author_footnote
    _publ_author_address
    'R. Venkat Ragavan' .
;
Organic Chemistry Division, School of Advanced Sciences, VIT University,
Vellore 632 014, Tamilnadu, India
;
    'V. Vijayakumar'
;
Additional correspondence author, e-mail: kvpsvijayakumar@gmail.com.
;
;
Organic Chemistry Division, School of Advanced Sciences, VIT University,
Vellore 632 014, Tamilnadu, India
;
    'S. Sarveswari' .
;
Organic Chemistry Division, School of Advanced Sciences, VIT University,
Vellore 632 014, Tamilnadu, India
;
    'Ng, Seik Weng' .
;
Department of Chemistry, University of Malaya,
50603 Kuala Lumpur, Malaysia
;
    'Tiekink, Edward R. T.' .
;
Department of Chemistry, University of Malaya,
50603 Kuala Lumpur, Malaysia
;
_publ_section_synopsis     .
data_I
_audit_creation_method     SHELXL-97
_chemical_name_systematic
;
<i>tert</i>-Butyl 4-{[5-(4-chlorophenyl)-1-(4-fluorophenyl)-
1<i>H</i>-pyrazol-3-yl]carbonyl}piperazine-1-carboxylate
;
_chemical_name_common     ?
_chemical_formula_moiety     'C25 H26 Cl F N4 O3'
_chemical_formula_sum     'C25 H26 Cl F N4 O3'
_chemical_formula_iupac     'C25 H26 Cl F N4 O3'
_chemical_formula_weight     484.95
_chemical_melting_point     ?
_symmetry_cell_setting     triclinic
_symmetry_space_group_name_H-M     'P -1'
_symmetry_space_group_name_Hall     '-P 1'
loop_
    _symmetry_equiv_pos_as_xyz
    'x, y, z'
    '-x, -y, -z'
_cell_length_a     6.0568(5)
_cell_length_b     12.0047(10)
_cell_length_c     16.2615(13)
_cell_angle_alpha     88.8520(10)
_cell_angle_beta     81.2060(10)
_cell_angle_gamma     87.6440(10)
_cell_volume     1167.37(17)
_cell_formula_units_Z     2
_cell_measurement_reflns_used     3796
_cell_measurement_theta_min     3.0
_cell_measurement_theta_max     30.6
_cell_measurement_temperature     100(2)
_exptl_crystal_description     block
_exptl_crystal_colour     colourless
_exptl_crystal_size_max     0.35
_exptl_crystal_size_mid     0.10
_exptl_crystal_size_min     0.10
_exptl_crystal_density_diffrn     1.380
_exptl_crystal_density_meas     ?
_exptl_crystal_density_method     'not measured'
_exptl_crystal_F_000     508
_exptl_absorpt_coefficient_mu     0.207
_exptl_absorpt_correction_type     analytical
_exptl_absorpt_process_details     '(FACES; Bruker, 2009)'
_exptl_absorpt_correction_T_min     0.931
_exptl_absorpt_correction_T_max     0.980
_exptl_special_details
;
;
_diffrn_ambient_temperature     100(2)
_diffrn_radiation_type     MoK\a
_diffrn_radiation_wavelength     0.71073
_diffrn_radiation_source     'fine-focus sealed tube'
_diffrn_radiation_monochromator     graphite
_diffrn_measurement_device_type     'Bruker SMART APEX'
_diffrn_measurement_method     '\w scan'
_diffrn_detector_area_resol_mean     ?
_diffrn_reflns_number     11213
_diffrn_reflns_av_R_equivalents     0.030
_diffrn_reflns_av_sigmaI/netI     0.043
_diffrn_reflns_theta_min     2.1
_diffrn_reflns_theta_max     27.5
_diffrn_reflns_theta_full     27.5
_diffrn_measured_fraction_theta_max     0.992
_diffrn_measured_fraction_theta_full     0.992
_diffrn_reflns_limit_h_min     -7
_diffrn_reflns_limit_h_max     7
_diffrn_reflns_limit_k_min     -15
_diffrn_reflns_limit_k_max     15
_diffrn_reflns_limit_l_min     -21
_diffrn_reflns_limit_l_max     21
_diffrn_standards_number     0
_diffrn_standards_interval_count     0
_diffrn_standards_interval_time     0
_diffrn_standards_decay_%     0
_refine_special_details
;
Refinement of <i>F</i>^2^ against ALL reflections. The weighted <i>R</i>-factor
<i>wR</i> and goodness of fit <i>S</i> are based on <i>F</i>^2^, conventional
<i>R</i>-factors <i>R</i> are based on <i>F</i>, with <i>F</i> set to zero for
negative <i>F</i>^2^. The threshold expression of <i>F</i>^2^ >
2\s(<i>F</i>^2^) is used only for calculating <i>R</i>-factors(gt) <i>etc</i>.
and is not relevant to the choice of reflections for refinement.
<i>R</i>-factors based on <i>F</i>^2^ are statistically about twice as large
as those based on <i>F</i>, and <i>R</i>- factors based on ALL data will be
even larger.
;
_reflns_number_total     5318
_reflns_number_gt     4351
_reflns_threshold_expression     I>2\s(I)
_refine_ls_structure_factor_coef     Fsqd
_refine_ls_matrix_type     full
_refine_ls_R_factor_all     0.054
_refine_ls_R_factor_gt     0.043
_refine_ls_wR_factor_gt     0.127
_refine_ls_wR_factor_ref     0.145
_refine_ls_goodness_of_fit_ref     1.06
_refine_ls_restrained_S_all     1.06
_refine_ls_number_reflns     5318
_refine_ls_number_parameters     310
_refine_ls_number_restraints     0
_refine_ls_hydrogen_treatment     constr
_refine_ls_weighting_scheme     calc
_refine_ls_weighting_details
         'calc w=1/[\s^2^(Fo^2^)+(0.0829P)^2^+0.4102P] where P=(Fo^2^+2Fc^2^)/3'
_atom_sites_solution_hydrogens     geom
_atom_sites_solution_primary     direct
_atom_sites_solution_secondary     difmap
_refine_ls_shift/su_max     0.001
_refine_ls_shift/su_mean     0.000
_refine_diff_density_max     0.37
_refine_diff_density_min     -0.39
_refine_ls_extinction_method     none
_refine_ls_extinction_coef     ?
loop_
    _atom_type_symbol
    _atom_type_description
    _atom_type_scat_dispersion_real
    _atom_type_scat_dispersion_imag
    _atom_type_scat_source
    'C' 'C' 0.0033 0.0016
                         'International Tables Vol C Tables 4.2.6.8 and 6.1.1.4'
    'H' 'H' 0.0000 0.0000
                         'International Tables Vol C Tables 4.2.6.8 and 6.1.1.4'
    'N' 'N' 0.0061 0.0033
                         'International Tables Vol C Tables 4.2.6.8 and 6.1.1.4'
    'O' 'O' 0.0106 0.0060
                         'International Tables Vol C Tables 4.2.6.8 and 6.1.1.4'
    'F' 'F' 0.0171 0.0103
                         'International Tables Vol C Tables 4.2.6.8 and 6.1.1.4'
    'Cl' 'Cl' 0.1484 0.1585
                         'International Tables Vol C Tables 4.2.6.8 and 6.1.1.4'
_computing_data_collection     'APEX2 (Bruker, 2009)'
_computing_cell_refinement     'SAINT (Bruker, 2009)'
_computing_data_reduction     'SAINT (Bruker, 2009)'
_computing_structure_solution     'SHELXS97 (Sheldrick, 2008)'
_computing_structure_refinement     'SHELXL97 (Sheldrick, 2008)'
_computing_molecular_graphics
;
ORTEP-3 (Farrugia, 1997) and DIAMOND (Brandenburg, 2006)
;
_computing_publication_material     'publCIF (Westrip, 2010)'
loop_
    _atom_site_type_symbol
    _atom_site_label
    _atom_site_fract_x
    _atom_site_fract_y
    _atom_site_fract_z
    _atom_site_U_iso_or_equiv
    _atom_site_adp_type
    _atom_site_calc_flag
    _atom_site_refinement_flags
    _atom_site_occupancy
    _atom_site_disorder_assembly
    _atom_site_disorder_group
    Cl Cl1 -0.54699(8) 0.35562(4) 0.36749(3) 0.02774(15) Uani d . 1 . .
    F F1 -0.3361(2) 0.60200(11) 0.83637(8) 0.0351(3) Uani d . 1 . .
    O O1 0.6767(2) -0.00368(11) 0.59753(8) 0.0216(3) Uani d . 1 . .
    O O2 0.6127(2) -0.13676(12) 1.00046(8) 0.0223(3) Uani d . 1 . .
    O O3 0.9285(2) -0.21367(11) 0.92542(8) 0.0186(3) Uani d . 1 . .
    N N1 0.1504(2) 0.26137(12) 0.66173(9) 0.0155(3) Uani d . 1 . .
    N N2 0.3142(2) 0.20929(13) 0.69823(10) 0.0167(3) Uani d . 1 . .
    N N3 0.6639(2) 0.04516(13) 0.73200(9) 0.0150(3) Uani d . 1 . .
    N N4 0.6836(3) -0.11496(14) 0.86022(10) 0.0202(3) Uani d . 1 . .
    C C1 0.0220(3) 0.35009(14) 0.70660(10) 0.0148(3) Uani d . 1 . .
    C C2 0.1251(3) 0.44859(15) 0.71731(11) 0.0174(4) Uani d . 1 . .
    H H2 0.2778 0.4572 0.6948 0.021 Uiso calc R 1 . .
    C C3 0.0030(3) 0.53487(16) 0.76141(12) 0.0225(4) Uani d . 1 . .
    H H3 0.0699 0.6033 0.7692 0.027 Uiso calc R 1 . .
    C C4 -0.2166(3) 0.51834(17) 0.79337(12) 0.0226(4) Uani d . 1 . .
    C C5 -0.3210(3) 0.42072(17) 0.78344(12) 0.0213(4) Uani d . 1 . .
    H H5 -0.4732 0.4122 0.8067 0.026 Uiso calc R 1 . .
    C C6 -0.2004(3) 0.33534(16) 0.73909(11) 0.0183(4) Uani d . 1 . .
    H H6 -0.2690 0.2675 0.7310 0.022 Uiso calc R 1 . .
    C C7 -0.0359(3) 0.25317(15) 0.53333(11) 0.0154(4) Uani d . 1 . .
    C C8 -0.1139(3) 0.36381(15) 0.52973(11) 0.0180(4) Uani d . 1 . .
    H H8 -0.0618 0.4178 0.5634 0.022 Uiso calc R 1 . .
    C C9 -0.2670(3) 0.39586(16) 0.47737(12) 0.0199(4) Uani d . 1 . .
    H H9 -0.3181 0.4715 0.4747 0.024 Uiso calc R 1 . .
    C C10 -0.3444(3) 0.31675(16) 0.42920(11) 0.0183(4) Uani d . 1 . .
    C C11 -0.2662(3) 0.20696(16) 0.43007(12) 0.0212(4) Uani d . 1 . .
    H H11 -0.3183 0.1535 0.3960 0.025 Uiso calc R 1 . .
    C C12 -0.1106(3) 0.17607(16) 0.48145(11) 0.0188(4) Uani d . 1 . .
    H H12 -0.0536 0.1011 0.4814 0.023 Uiso calc R 1 . .
    C C13 0.1254(3) 0.21355(14) 0.58746(11) 0.0147(3) Uani d . 1 . .
    C C14 0.2801(3) 0.12616(15) 0.57692(11) 0.0166(4) Uani d . 1 . .
    H H14 0.3060 0.0757 0.5319 0.020 Uiso calc R 1 . .
    C C15 0.3920(3) 0.12677(14) 0.64627(11) 0.0150(3) Uani d . 1 . .
    C C16 0.5851(3) 0.04965(14) 0.65783(11) 0.0149(3) Uani d . 1 . .
    C C17 0.5275(3) 0.06276(15) 0.81360(11) 0.0168(4) Uani d . 1 . .
    H H17A 0.3856 0.1031 0.8066 0.020 Uiso calc R 1 . .
    H H17B 0.6083 0.1087 0.8482 0.020 Uiso calc R 1 . .
    C C18 0.4778(3) -0.04902(16) 0.85671(12) 0.0194(4) Uani d . 1 . .
    H H18A 0.3988 -0.0365 0.9139 0.023 Uiso calc R 1 . .
    H H18B 0.3788 -0.0904 0.8261 0.023 Uiso calc R 1 . .
    C C19 0.8221(3) -0.13264(16) 0.77930(11) 0.0190(4) Uani d . 1 . .
    H H19A 0.7429 -0.1786 0.7441 0.023 Uiso calc R 1 . .
    H H19B 0.9640 -0.1726 0.7869 0.023 Uiso calc R 1 . .
    C C20 0.8709(3) -0.02034(16) 0.73720(11) 0.0180(4) Uani d . 1 . .
    H H20A 0.9664 0.0214 0.7690 0.022 Uiso calc R 1 . .
    H H20B 0.9537 -0.0320 0.6805 0.022 Uiso calc R 1 . .
    C C21 0.7328(3) -0.15410(15) 0.93439(11) 0.0165(4) Uani d . 1 . .
    C C22 1.0055(3) -0.26720(16) 0.99898(11) 0.0191(4) Uani d . 1 . .
    C C23 1.2187(3) -0.32815(17) 0.96125(13) 0.0250(4) Uani d . 1 . .
    H H23A 1.1842 -0.3848 0.9231 0.038 Uiso calc R 1 . .
    H H23B 1.2900 -0.3642 1.0056 0.038 Uiso calc R 1 . .
    H H23C 1.3205 -0.2750 0.9306 0.038 Uiso calc R 1 . .
    C C24 0.8349(3) -0.34893(18) 1.03985(14) 0.0285(5) Uani d . 1 . .
    H H24A 0.7967 -0.3989 0.9977 0.043 Uiso calc R 1 . .
    H H24B 0.6998 -0.3076 1.0655 0.043 Uiso calc R 1 . .
    H H24C 0.8984 -0.3928 1.0826 0.043 Uiso calc R 1 . .
    C C25 1.0532(3) -0.17857(18) 1.05902(12) 0.0236(4) Uani d . 1 . .
    H H25A 1.1630 -0.1278 1.0301 0.035 Uiso calc R 1 . .
    H H25B 1.1128 -0.2146 1.1061 0.035 Uiso calc R 1 . .
    H H25C 0.9145 -0.1363 1.0795 0.035 Uiso calc R 1 . .
loop_
    _atom_site_aniso_label
    _atom_site_aniso_U_11
    _atom_site_aniso_U_22
    _atom_site_aniso_U_33
    _atom_site_aniso_U_12
    _atom_site_aniso_U_13
    _atom_site_aniso_U_23
    Cl1 0.0254(3) 0.0297(3) 0.0319(3) -0.0024(2) -0.0172(2) 0.0069(2)
    F1 0.0380(7) 0.0319(7) 0.0337(7) 0.0169(6) -0.0032(6) -0.0137(6)
    O1 0.0250(7) 0.0246(7) 0.0150(6) 0.0078(6) -0.0038(5) -0.0048(5)
    O2 0.0206(7) 0.0289(7) 0.0157(7) 0.0027(5) 0.0011(5) 0.0025(6)
    O3 0.0179(6) 0.0224(7) 0.0154(6) 0.0036(5) -0.0036(5) 0.0020(5)
    N1 0.0174(7) 0.0153(7) 0.0146(7) 0.0012(6) -0.0054(6) 0.0004(6)
    N2 0.0159(7) 0.0155(7) 0.0192(8) 0.0029(6) -0.0057(6) 0.0019(6)
    N3 0.0150(7) 0.0178(7) 0.0117(7) 0.0035(6) -0.0017(5) 0.0005(6)
    N4 0.0211(8) 0.0230(8) 0.0148(7) 0.0073(6) -0.0001(6) 0.0034(6)
    C1 0.0170(8) 0.0150(8) 0.0123(8) 0.0057(6) -0.0037(6) -0.0006(6)
    C2 0.0180(8) 0.0198(9) 0.0147(8) -0.0006(7) -0.0031(7) 0.0003(7)
    C3 0.0299(10) 0.0169(9) 0.0221(9) 0.0012(8) -0.0090(8) -0.0037(7)
    C4 0.0274(10) 0.0216(10) 0.0185(9) 0.0107(8) -0.0049(8) -0.0044(7)
    C5 0.0173(9) 0.0276(10) 0.0182(9) 0.0042(7) -0.0018(7) 0.0011(8)
    C6 0.0197(9) 0.0179(9) 0.0178(9) 0.0005(7) -0.0043(7) 0.0002(7)
    C7 0.0141(8) 0.0172(9) 0.0145(8) 0.0000(6) -0.0015(6) 0.0024(7)
    C8 0.0202(9) 0.0176(9) 0.0166(8) -0.0001(7) -0.0040(7) -0.0003(7)
    C9 0.0211(9) 0.0193(9) 0.0194(9) 0.0007(7) -0.0043(7) 0.0024(7)
    C10 0.0150(8) 0.0245(10) 0.0157(8) 0.0009(7) -0.0048(7) 0.0044(7)
    C11 0.0236(9) 0.0215(10) 0.0203(9) -0.0035(7) -0.0083(7) -0.0007(7)
    C12 0.0226(9) 0.0185(9) 0.0153(8) 0.0005(7) -0.0037(7) 0.0007(7)
    C13 0.0161(8) 0.0147(8) 0.0134(8) -0.0002(6) -0.0023(6) -0.0005(6)
    C14 0.0185(8) 0.0160(9) 0.0155(8) -0.0010(7) -0.0033(7) 0.0002(7)
    C15 0.0160(8) 0.0127(8) 0.0162(8) 0.0017(6) -0.0028(7) 0.0000(7)
    C16 0.0159(8) 0.0139(8) 0.0148(8) -0.0005(6) -0.0019(6) 0.0005(7)
    C17 0.0184(8) 0.0183(9) 0.0126(8) 0.0042(7) -0.0004(7) -0.0016(7)
    C18 0.0167(8) 0.0233(10) 0.0169(9) 0.0040(7) -0.0008(7) 0.0039(7)
    C19 0.0210(9) 0.0204(9) 0.0141(8) 0.0087(7) -0.0006(7) -0.0021(7)
    C20 0.0142(8) 0.0243(10) 0.0152(8) 0.0043(7) -0.0024(7) 0.0013(7)
    C21 0.0160(8) 0.0139(8) 0.0199(9) 0.0003(6) -0.0039(7) 0.0001(7)
    C22 0.0194(9) 0.0220(9) 0.0167(9) 0.0008(7) -0.0061(7) 0.0041(7)
    C23 0.0226(10) 0.0252(10) 0.0276(10) 0.0059(8) -0.0070(8) 0.0011(8)
    C24 0.0262(10) 0.0279(11) 0.0319(11) -0.0026(8) -0.0070(9) 0.0127(9)
    C25 0.0196(9) 0.0335(11) 0.0175(9) 0.0018(8) -0.0030(7) -0.0020(8)
_geom_special_details
;
All s.u.'s (except the s.u. in the dihedral angle between two l.s. planes) are
estimated using the full covariance matrix. The cell s.u.'s are taken into
account individually in the estimation of s.u.'s in distances, angles and
torsion angles; correlations between s.u.'s in cell parameters are only used
when they are defined by crystal symmetry. An approximate (isotropic)
treatment of cell s.u.'s is used for estimating s.u.'s involving l.s. planes.
;
loop_
    _geom_bond_atom_site_label_1
    _geom_bond_atom_site_label_2
    _geom_bond_site_symmetry_2
    _geom_bond_distance
    _geom_bond_publ_flag
    Cl1 C10 . 1.7439(18) ?
    F1 C4 . 1.355(2) ?
    O1 C16 . 1.228(2) ?
    O2 C21 . 1.218(2) ?
    O3 C21 . 1.349(2) ?
    O3 C22 . 1.475(2) ?
    N1 N2 . 1.357(2) ?
    N1 C13 . 1.379(2) ?
    N1 C1 . 1.436(2) ?
    N2 C15 . 1.338(2) ?
    N3 C16 . 1.363(2) ?
    N3 C20 . 1.465(2) ?
    N3 C17 . 1.466(2) ?
    N4 C21 . 1.356(2) ?
    N4 C18 . 1.457(2) ?
    N4 C19 . 1.463(2) ?
    C1 C6 . 1.387(3) ?
    C1 C2 . 1.386(2) ?
    C2 C3 . 1.392(3) ?
    C2 H2 . 0.9500 ?
    C3 C4 . 1.373(3) ?
    C3 H3 . 0.9500 ?
    C4 C5 . 1.378(3) ?
    C5 C6 . 1.382(3) ?
    C5 H5 . 0.9500 ?
    C6 H6 . 0.9500 ?
    C7 C8 . 1.394(3) ?
    C7 C12 . 1.398(2) ?
    C7 C13 . 1.471(2) ?
    C8 C9 . 1.390(2) ?
    C8 H8 . 0.9500 ?
    C9 C10 . 1.384(3) ?
    C9 H9 . 0.9500 ?
    C10 C11 . 1.383(3) ?
    C11 C12 . 1.387(2) ?
    C11 H11 . 0.9500 ?
    C12 H12 . 0.9500 ?
    C13 C14 . 1.373(2) ?
    C14 C15 . 1.402(2) ?
    C14 H14 . 0.9500 ?
    C15 C16 . 1.494(2) ?
    C17 C18 . 1.521(3) ?
    C17 H17A . 0.9900 ?
    C17 H17B . 0.9900 ?
    C18 H18A . 0.9900 ?
    C18 H18B . 0.9900 ?
    C19 C20 . 1.519(3) ?
    C19 H19A . 0.9900 ?
    C19 H19B . 0.9900 ?
    C20 H20A . 0.9900 ?
    C20 H20B . 0.9900 ?
    C22 C23 . 1.509(3) ?
    C22 C24 . 1.523(3) ?
    C22 C25 . 1.524(3) ?
    C23 H23A . 0.9800 ?
    C23 H23B . 0.9800 ?
    C23 H23C . 0.9800 ?
    C24 H24A . 0.9800 ?
    C24 H24B . 0.9800 ?
    C24 H24C . 0.9800 ?
    C25 H25A . 0.9800 ?
    C25 H25B . 0.9800 ?
    C25 H25C . 0.9800 ?
loop_
    _geom_angle_atom_site_label_1
    _geom_angle_atom_site_label_2
    _geom_angle_atom_site_label_3
    _geom_angle_site_symmetry_1
    _geom_angle_site_symmetry_3
    _geom_angle
    _geom_angle_publ_flag
    C21 O3 C22 . . 119.64(14) ?
    N2 N1 C13 . . 112.50(14) ?
    N2 N1 C1 . . 117.44(14) ?
    C13 N1 C1 . . 129.91(14) ?
    C15 N2 N1 . . 104.23(14) ?
    C16 N3 C20 . . 118.19(14) ?
    C16 N3 C17 . . 125.08(14) ?
    C20 N3 C17 . . 112.72(14) ?
    C21 N4 C18 . . 120.10(15) ?
    C21 N4 C19 . . 125.57(15) ?
    C18 N4 C19 . . 114.33(14) ?
    C6 C1 C2 . . 121.44(16) ?
    C6 C1 N1 . . 119.72(16) ?
    C2 C1 N1 . . 118.84(16) ?
    C1 C2 C3 . . 119.41(17) ?
    C1 C2 H2 . . 120.3 ?
    C3 C2 H2 . . 120.3 ?
    C4 C3 C2 . . 118.21(18) ?
    C4 C3 H3 . . 120.9 ?
    C2 C3 H3 . . 120.9 ?
    F1 C4 C3 . . 118.44(18) ?
    F1 C4 C5 . . 118.57(18) ?
    C3 C4 C5 . . 122.99(18) ?
    C4 C5 C6 . . 118.84(18) ?
    C4 C5 H5 . . 120.6 ?
    C6 C5 H5 . . 120.6 ?
    C5 C6 C1 . . 119.12(17) ?
    C5 C6 H6 . . 120.4 ?
    C1 C6 H6 . . 120.4 ?
    C8 C7 C12 . . 118.48(16) ?
    C8 C7 C13 . . 123.44(16) ?
    C12 C7 C13 . . 118.06(16) ?
    C9 C8 C7 . . 120.63(17) ?
    C9 C8 H8 . . 119.7 ?
    C7 C8 H8 . . 119.7 ?
    C10 C9 C8 . . 119.52(17) ?
    C10 C9 H9 . . 120.2 ?
    C8 C9 H9 . . 120.2 ?
    C11 C10 C9 . . 121.10(16) ?
    C11 C10 Cl1 . . 119.40(14) ?
    C9 C10 Cl1 . . 119.49(14) ?
    C10 C11 C12 . . 118.99(17) ?
    C10 C11 H11 . . 120.5 ?
    C12 C11 H11 . . 120.5 ?
    C11 C12 C7 . . 121.22(17) ?
    C11 C12 H12 . . 119.4 ?
    C7 C12 H12 . . 119.4 ?
    C14 C13 N1 . . 105.62(15) ?
    C14 C13 C7 . . 129.58(16) ?
    N1 C13 C7 . . 124.79(16) ?
    C13 C14 C15 . . 105.83(16) ?
    C13 C14 H14 . . 127.1 ?
    C15 C14 H14 . . 127.1 ?
    N2 C15 C14 . . 111.80(15) ?
    N2 C15 C16 . . 124.02(15) ?
    C14 C15 C16 . . 124.05(16) ?
    O1 C16 N3 . . 121.74(16) ?
    O1 C16 C15 . . 118.02(15) ?
    N3 C16 C15 . . 120.11(15) ?
    N3 C17 C18 . . 109.81(14) ?
    N3 C17 H17A . . 109.7 ?
    C18 C17 H17A . . 109.7 ?
    N3 C17 H17B . . 109.7 ?
    C18 C17 H17B . . 109.7 ?
    H17A C17 H17B . . 108.2 ?
    N4 C18 C17 . . 110.80(15) ?
    N4 C18 H18A . . 109.5 ?
    C17 C18 H18A . . 109.5 ?
    N4 C18 H18B . . 109.5 ?
    C17 C18 H18B . . 109.5 ?
    H18A C18 H18B . . 108.1 ?
    N4 C19 C20 . . 109.09(15) ?
    N4 C19 H19A . . 109.9 ?
    C20 C19 H19A . . 109.9 ?
    N4 C19 H19B . . 109.9 ?
    C20 C19 H19B . . 109.9 ?
    H19A C19 H19B . . 108.3 ?
    N3 C20 C19 . . 111.15(14) ?
    N3 C20 H20A . . 109.4 ?
    C19 C20 H20A . . 109.4 ?
    N3 C20 H20B . . 109.4 ?
    C19 C20 H20B . . 109.4 ?
    H20A C20 H20B . . 108.0 ?
    O2 C21 O3 . . 124.94(16) ?
    O2 C21 N4 . . 123.32(17) ?
    O3 C21 N4 . . 111.74(15) ?
    O3 C22 C23 . . 102.28(14) ?
    O3 C22 C24 . . 110.27(15) ?
    C23 C22 C24 . . 110.76(17) ?
    O3 C22 C25 . . 109.96(15) ?
    C23 C22 C25 . . 110.84(16) ?
    C24 C22 C25 . . 112.29(17) ?
    C22 C23 H23A . . 109.5 ?
    C22 C23 H23B . . 109.5 ?
    H23A C23 H23B . . 109.5 ?
    C22 C23 H23C . . 109.5 ?
    H23A C23 H23C . . 109.5 ?
    H23B C23 H23C . . 109.5 ?
    C22 C24 H24A . . 109.5 ?
    C22 C24 H24B . . 109.5 ?
    H24A C24 H24B . . 109.5 ?
    C22 C24 H24C . . 109.5 ?
    H24A C24 H24C . . 109.5 ?
    H24B C24 H24C . . 109.5 ?
    C22 C25 H25A . . 109.5 ?
    C22 C25 H25B . . 109.5 ?
    H25A C25 H25B . . 109.5 ?
    C22 C25 H25C . . 109.5 ?
    H25A C25 H25C . . 109.5 ?
    H25B C25 H25C . . 109.5 ?
loop_
    _geom_torsion_atom_site_label_1
    _geom_torsion_atom_site_label_2
    _geom_torsion_atom_site_label_3
    _geom_torsion_atom_site_label_4
    _geom_torsion_site_symmetry_1
    _geom_torsion_site_symmetry_2
    _geom_torsion_site_symmetry_3
    _geom_torsion_site_symmetry_4
    _geom_torsion
    _geom_torsion_publ_flag
    C13 N1 N2 C15 . . . . -0.52(19) ?
    C1 N1 N2 C15 . . . . 175.46(15) ?
    N2 N1 C1 C6 . . . . -110.40(18) ?
    C13 N1 C1 C6 . . . . 64.8(2) ?
    N2 N1 C1 C2 . . . . 68.8(2) ?
    C13 N1 C1 C2 . . . . -116.1(2) ?
    C6 C1 C2 C3 . . . . -0.2(3) ?
    N1 C1 C2 C3 . . . . -179.36(16) ?
    C1 C2 C3 C4 . . . . 0.5(3) ?
    C2 C3 C4 F1 . . . . 179.97(16) ?
    C2 C3 C4 C5 . . . . -0.3(3) ?
    F1 C4 C5 C6 . . . . 179.53(16) ?
    C3 C4 C5 C6 . . . . -0.3(3) ?
    C4 C5 C6 C1 . . . . 0.5(3) ?
    C2 C1 C6 C5 . . . . -0.3(3) ?
    N1 C1 C6 C5 . . . . 178.85(15) ?
    C12 C7 C8 C9 . . . . 1.7(3) ?
    C13 C7 C8 C9 . . . . -179.81(17) ?
    C7 C8 C9 C10 . . . . 0.8(3) ?
    C8 C9 C10 C11 . . . . -2.3(3) ?
    C8 C9 C10 Cl1 . . . . 176.78(14) ?
    C9 C10 C11 C12 . . . . 1.2(3) ?
    Cl1 C10 C11 C12 . . . . -177.88(14) ?
    C10 C11 C12 C7 . . . . 1.4(3) ?
    C8 C7 C12 C11 . . . . -2.9(3) ?
    C13 C7 C12 C11 . . . . 178.60(17) ?
    N2 N1 C13 C14 . . . . 0.5(2) ?
    C1 N1 C13 C14 . . . . -174.80(17) ?
    N2 N1 C13 C7 . . . . -178.88(16) ?
    C1 N1 C13 C7 . . . . 5.8(3) ?
    C8 C7 C13 C14 . . . . -151.42(19) ?
    C12 C7 C13 C14 . . . . 27.0(3) ?
    C8 C7 C13 N1 . . . . 27.9(3) ?
    C12 C7 C13 N1 . . . . -153.69(17) ?
    N1 C13 C14 C15 . . . . -0.33(19) ?
    C7 C13 C14 C15 . . . . 179.05(17) ?
    N1 N2 C15 C14 . . . . 0.29(19) ?
    N1 N2 C15 C16 . . . . 176.34(16) ?
    C13 C14 C15 N2 . . . . 0.0(2) ?
    C13 C14 C15 C16 . . . . -176.02(16) ?
    C20 N3 C16 O1 . . . . 3.6(3) ?
    C17 N3 C16 O1 . . . . -152.18(17) ?
    C20 N3 C16 C15 . . . . -172.10(15) ?
    C17 N3 C16 C15 . . . . 32.1(2) ?
    N2 C15 C16 O1 . . . . -162.19(17) ?
    C14 C15 C16 O1 . . . . 13.4(3) ?
    N2 C15 C16 N3 . . . . 13.6(3) ?
    C14 C15 C16 N3 . . . . -170.78(16) ?
    C16 N3 C17 C18 . . . . 101.11(19) ?
    C20 N3 C17 C18 . . . . -55.79(19) ?
    C21 N4 C18 C17 . . . . 124.53(18) ?
    C19 N4 C18 C17 . . . . -55.4(2) ?
    N3 C17 C18 N4 . . . . 53.54(19) ?
    C21 N4 C19 C20 . . . . -124.91(19) ?
    C18 N4 C19 C20 . . . . 55.0(2) ?
    C16 N3 C20 C19 . . . . -101.57(18) ?
    C17 N3 C20 C19 . . . . 57.07(19) ?
    N4 C19 C20 N3 . . . . -54.33(19) ?
    C22 O3 C21 O2 . . . . 2.6(3) ?
    C22 O3 C21 N4 . . . . -177.38(15) ?
    C18 N4 C21 O2 . . . . -0.3(3) ?
    C19 N4 C21 O2 . . . . 179.57(17) ?
    C18 N4 C21 O3 . . . . 179.63(15) ?
    C19 N4 C21 O3 . . . . -0.5(3) ?
    C21 O3 C22 C23 . . . . 177.25(15) ?
    C21 O3 C22 C24 . . . . 59.4(2) ?
    C21 O3 C22 C25 . . . . -64.9(2) ?
loop_
    _geom_hbond_atom_site_label_D
    _geom_hbond_atom_site_label_H
    _geom_hbond_atom_site_label_A
    _geom_hbond_site_symmetry_A
    _geom_hbond_distance_DH
    _geom_hbond_distance_HA
    _geom_hbond_distance_DA
    _geom_hbond_angle_DHA
    C17 H17a N2 . 0.99 2.24 2.950(2) 128
    C14 H14 O1 2_656 0.95 2.28 3.192(2) 161
    C18 H18a O2 2_657 0.99 2.52 3.223(2) 128
