# Supplementary material for: tert-Butyl 4-{[5-(4-chloro­phen­yl)-1-(4-fluoro­phen­yl)-1H-pyrazol-3-yl]carbon­yl}piperazine-1-carboxyl­ate
Source: Acta Crystallogr Sect E Struct Rep Online. 2010 Sep 30;66(Pt 10):o2682. doi: 10.1107/S1600536810038560 (PMC2983130; doi:10.1107/S1600536810038560)
Supplement: Supplementary file 2 [file e-66-o2682-Isup2.hkl]

#
# h,k,l, Fc-squared, Fo-squared, sigma(Fo-squared) and status flag
#
data_I
_shelx_title '  P-1'
_shelx_refln_list_code          4
_shelx_F_calc_maximum      149.19
_exptl_crystal_F_000       508.00
_reflns_d_resolution_high  0.7696
 
loop_
 _symmetry_equiv_pos_as_xyz
 'x, y, z'
 '-x, -y, -z'
 
_cell_length_a     6.0568
_cell_length_b    12.0047
_cell_length_c    16.2615
_cell_angle_alpha  88.852
_cell_angle_beta   81.206
_cell_angle_gamma  87.644
 
_shelx_F_squared_multiplier     1.000
 
loop_
 _refln_index_h
 _refln_index_k
 _refln_index_l
 _refln_F_squared_calc
 _refln_F_squared_meas
 _refln_F_squared_sigma
 _refln_observed_status
   1   0   0       40.22       27.36      1.20 o
   2   0   0      231.77      223.26      5.34 o
   3   0   0      766.93      815.47     16.26 o
   4   0   0       37.33       38.86      2.88 o
   5   0   0      181.95      211.07      9.58 o
   6   0   0      144.56      116.08      8.67 o
   7   0   0       80.86       70.85     11.06 o
  -7   1   0        8.11       13.58      4.06 o
  -6   1   0      207.78      196.87     14.64 o
  -5   1   0      226.50      206.82     11.86 o
  -4   1   0      508.53      493.97     11.35 o
  -3   1   0     1133.85     1180.54     22.35 o
  -2   1   0      148.07      156.99      4.14 o
  -1   1   0      114.98      120.20      2.89 o
   1   1   0     5663.94     5387.36    549.95 o
   2   1   0      251.79      231.15     12.69 o
   3   1   0       25.69       28.57      2.23 o
   4   1   0       31.24       39.96      3.65 o
   5   1   0       13.36        9.60      3.60 o
   6   1   0      116.13       97.01      8.19 o
   7   1   0       21.69       24.41      4.76 o
  -7   2   0      191.17      193.49     11.20 o
  -6   2   0      223.25      202.75     10.43 o
  -5   2   0      244.09      233.68     10.26 o
  -4   2   0      205.19      233.69      6.60 o
  -3   2   0      695.31      757.64     15.90 o
  -2   2   0       51.87       69.87      3.46 o
  -1   2   0       77.74       63.01      2.12 o
   2   2   0        1.65        0.32      0.59 o
   4   2   0      504.32      475.20     11.46 o
   5   2   0       90.61       94.74      6.22 o
   6   2   0       16.72       14.29      3.69 o
   7   2   0      112.34      118.91      9.69 o
  -7   3   0        0.24       -1.46      2.47 o
  -6   3   0      446.24      413.37     15.94 o
  -5   3   0       15.94       11.37      3.69 o
  -4   3   0       13.22       10.82      2.56 o
  -3   3   0      463.00      508.70     12.37 o
  -2   3   0       16.47       18.33      1.60 o
  -1   3   0      631.79      606.28     29.09 o
   0   3   0      349.37      296.51     16.18 o
   1   3   0     2668.93     2565.34     44.28 o
   2   3   0      974.08      934.03     17.83 o
   3   3   0      195.62      224.24      7.78 o
   4   3   0       23.63       17.28      2.81 o
   5   3   0        0.03        0.82      1.30 o
   6   3   0       43.46       32.80      4.87 o
   7   3   0        0.05        0.72      2.58 o
  -7   4   0        0.45       -0.21      3.17 o
  -6   4   0        1.99       -0.18      2.64 o
  -5   4   0       12.57       11.77      3.22 o
  -4   4   0        1.94        0.44      1.73 o
  -3   4   0        1.86        0.04      0.93 o
  -2   4   0      652.84      777.30     15.32 o
  -1   4   0      248.35      276.52      7.45 o
   0   4   0     2117.44     1990.28     47.99 o
   1   4   0     6836.04     7068.94    179.47 o
   2   4   0        4.12        4.11      1.12 o
   3   4   0       68.85       83.70      4.67 o
   4   4   0        0.29        0.61      1.29 o
   5   4   0       96.02      104.38      7.24 o
   6   4   0      153.61      153.15      8.99 o
   7   4   0        4.90        5.79      3.67 o
  -7   5   0      129.77      166.93     29.16 o
  -6   5   0        0.32       -1.62      2.28 o
  -5   5   0     1964.16     1926.06     47.27 o
  -4   5   0        0.05        0.12      1.73 o
  -3   5   0        7.66        8.11      1.54 o
  -2   5   0     3128.68     3462.05     60.46 o
  -1   5   0        3.70        0.65      0.68 o
   0   5   0     1159.43     1137.38     26.33 o
   1   5   0      738.77      738.91     14.38 o
   2   5   0     3696.60     3890.57     86.35 o
   3   5   0      486.15      441.53     16.79 o
   4   5   0      296.83      267.53      8.26 o
   5   5   0       17.03       19.43      2.96 o
   6   5   0       58.54       54.12      6.11 o
   7   5   0      270.30      277.31     13.56 o
  -7   6   0       41.43       52.53      7.76 o
  -6   6   0       43.51       46.25      8.86 o
  -5   6   0       65.93       56.07      5.98 o
  -4   6   0       63.10       56.69      5.43 o
  -3   6   0       12.37       13.20      1.96 o
  -2   6   0        3.23        2.80      1.16 o
  -1   6   0      470.68      502.92     39.78 o
   0   6   0      628.38      656.80     17.05 o
   1   6   0      636.33      735.97     14.52 o
   2   6   0      234.22      257.41      6.99 o
   3   6   0      440.55      446.75     14.16 o
   4   6   0        3.44        4.26      1.75 o
   5   6   0        8.91        8.66      3.28 o
   6   6   0       12.43       13.09      3.58 o
   7   6   0      178.73      203.37     12.54 o
  -6   7   0        2.58        9.49      3.66 o
  -5   7   0      149.89      142.30     13.56 o
  -4   7   0      157.29      147.38      7.87 o
  -3   7   0      266.27      270.55      7.83 o
  -2   7   0       15.47       11.72      3.44 o
  -1   7   0      415.09      486.00     10.61 o
   0   7   0      283.99      298.73      9.95 o
   1   7   0      670.68      596.90     12.22 o
   2   7   0     1776.38     1860.30     47.01 o
   3   7   0      826.77      811.42     21.15 o
   4   7   0      149.30      152.31      6.28 o
   5   7   0       11.07       14.06      2.76 o
   6   7   0       51.17       42.09      4.58 o
   7   7   0       22.44       26.95      5.53 o
  -6   8   0       80.96      110.26     11.97 o
  -5   8   0        9.88       17.61      5.11 o
  -4   8   0       27.18       22.71      3.97 o
  -3   8   0      135.21      129.91      5.31 o
  -2   8   0        7.42       12.14      3.37 o
  -1   8   0       33.34       31.73      2.19 o
   0   8   0      402.62      411.66     27.45 o
   1   8   0       31.28       32.78      3.76 o
   2   8   0       35.95       32.15      3.98 o
   3   8   0      441.79      446.94     22.89 o
   4   8   0        2.32        4.02      1.91 o
   5   8   0      234.41      247.15      9.11 o
   6   8   0       51.10       46.33      4.90 o
  -6   9   0        4.23       16.04      6.65 o
  -5   9   0       13.86       10.65      5.68 o
  -4   9   0      422.72      367.38     20.91 o
  -3   9   0       16.69       19.21      5.56 o
  -2   9   0      204.84      159.34     34.72 o
  -1   9   0      921.16      939.52     24.90 o
   0   9   0      158.39      157.82      7.55 o
   1   9   0      308.83      293.13     10.95 o
   2   9   0       12.34        9.67      2.94 o
   3   9   0        4.88        3.61      2.45 o
   4   9   0       50.64       51.76      8.09 o
   5   9   0       32.07       19.30      4.19 o
   6   9   0       74.55       71.26      7.60 o
  -5  10   0      220.68      233.44     17.88 o
  -4  10   0       14.16       34.93      7.75 o
  -3  10   0     1138.96      413.33     22.06 o
  -2  10   0      340.25      341.93     12.72 o
  -1  10   0       84.01      100.78     11.91 o
   0  10   0      442.59      431.64     14.53 o
   1  10   0       13.79       18.29      3.42 o
   2  10   0      901.85      885.56     24.93 o
   3  10   0        8.33        6.69      2.77 o
   4  10   0      201.54      209.61     14.49 o
   5  10   0       79.46       86.10     12.44 o
   6  10   0        1.41       -2.88      4.36 o
  -5  11   0       49.05       53.46     10.57 o
  -4  11   0      122.32      153.20     16.37 o
  -3  11   0       12.78       -1.04      2.08 o
  -2  11   0      295.89      289.94     12.04 o
  -1  11   0      923.14      908.49     25.63 o
   0  11   0       33.47       27.14      4.30 o
   1  11   0       27.89       26.89      5.54 o
   2  11   0      324.38      327.13     13.05 o
   3  11   0      139.38      153.13      8.80 o
   4  11   0       21.23       17.23      5.71 o
   5  11   0        8.39       11.95      4.05 o
  -4  12   0        5.46       16.26      6.86 o
  -3  12   0       16.34       23.19      6.96 o
  -2  12   0       68.38       71.35      6.90 o
  -1  12   0       96.26       95.27     17.97 o
   0  12   0      151.27      155.31      8.83 o
   1  12   0       26.57       35.33      9.51 o
   2  12   0        9.96       15.55      3.74 o
   3  12   0       69.67       57.98      6.50 o
   4  12   0      227.47      229.08     18.10 o
   5  12   0        5.88        7.13      4.11 o
  -4  13   0        6.94        1.20      3.46 o
  -3  13   0        9.28       13.21      6.70 o
  -2  13   0       78.02       88.72      8.20 o
  -1  13   0       50.26       56.05      6.59 o
   0  13   0      261.56      229.14     11.25 o
   1  13   0      159.77      165.48     19.17 o
   2  13   0       10.20       12.44      4.00 o
   3  13   0       94.15       80.90      7.92 o
   4  13   0        5.36       -1.55      2.89 o
  -3  14   0       46.17       57.95     11.64 o
  -2  14   0       10.71        6.77      5.58 o
  -1  14   0       72.01       67.88      7.40 o
   0  14   0       39.88       34.34      5.48 o
   1  14   0       44.15       38.85      5.66 o
   2  14   0       10.01       19.44      6.05 o
   3  14   0       23.71       23.56      6.76 o
  -1  15   0      113.75      109.22      9.56 o
   0  15   0      255.78      269.00     13.33 o
   1  15   0       63.47       74.23      8.06 o
   2  15   0       35.23       31.84      9.34 o
  -2 -15   1       64.38       68.27      7.83 o
  -1 -15   1       22.94       18.89      4.95 o
   0 -15   1       63.56       74.18      7.96 o
   1 -15   1        0.75        0.67      3.59 o
  -3 -14   1       93.38       93.11     13.06 o
  -2 -14   1        4.42        7.23      3.50 o
  -1 -14   1        0.02        4.48      3.22 o
   0 -14   1       33.11       30.44      6.99 o
   1 -14   1       30.19       37.14      5.80 o
   2 -14   1        0.80        2.23      3.45 o
   3 -14   1        6.49        8.15      6.41 o
  -4 -13   1        9.97       11.85      5.46 o
  -3 -13   1        0.07        0.45      2.84 o
  -2 -13   1       33.16       32.69      6.20 o
  -1 -13   1       80.37       80.83      7.62 o
   0 -13   1      126.41      108.16      8.54 o
   1 -13   1        0.16        2.90      2.80 o
   2 -13   1       93.21       98.25      8.49 o
   3 -13   1       36.61       51.15     10.13 o
   4 -13   1       27.07       35.77      9.42 o
  -5 -12   1        9.77       10.23      3.88 o
  -4 -12   1       21.03       25.83      6.79 o
  -3 -12   1       73.09       64.95      6.97 o
  -2 -12   1      166.49      164.93      9.27 o
  -1 -12   1        7.58        5.55      2.84 o
   0 -12   1        0.02       -2.81      2.63 o
   1 -12   1      830.22      836.30     24.75 o
   2 -12   1      167.63      180.35      9.70 o
   3 -12   1       41.40       45.21      9.04 o
   4 -12   1       10.82        7.46      5.97 o
  -5 -11   1       82.12       91.42      8.67 o
  -4 -11   1        9.03        5.77      4.68 o
  -3 -11   1      116.70      130.36      9.22 o
  -2 -11   1       92.74       86.19      7.16 o
  -1 -11   1       55.30       70.05      6.47 o
   0 -11   1       11.17       12.43      3.31 o
   1 -11   1      574.85      593.23     18.79 o
   2 -11   1       10.27        8.01      3.72 o
   3 -11   1       31.17       31.18      7.50 o
   4 -11   1       23.54        6.95      4.14 o
   5 -11   1       13.00       16.51      6.96 o
  -6 -10   1        5.13        4.84      3.45 o
  -5 -10   1      105.47      117.63      9.38 o
  -4 -10   1        0.21        1.63      2.60 o
  -3 -10   1      249.91      267.18     11.50 o
  -2 -10   1     1126.49     1161.26     30.68 o
  -1 -10   1       81.99       85.69      6.70 o
   0 -10   1       44.77       56.46      5.42 o
   1 -10   1       17.95        6.43      2.73 o
   2 -10   1        3.53        3.78      2.63 o
   3 -10   1        5.52        5.42      3.26 o
   4 -10   1      248.99       -1.14      1.97 o
   5 -10   1       41.68       46.85      9.13 o
  -6  -9   1       62.00       75.74      7.82 o
  -5  -9   1       27.77       35.41     14.64 o
  -4  -9   1       45.05       49.37      5.54 o
  -3  -9   1      280.71      292.05     11.61 o
  -2  -9   1        7.63        9.90      2.81 o
  -1  -9   1       24.48       24.45      5.38 o
   0  -9   1        0.86       -1.24      1.64 o
   1  -9   1       64.94       55.95      5.15 o
   2  -9   1        0.04        3.64      2.24 o
   3  -9   1      255.33      243.12      9.98 o
   4  -9   1       76.81       80.94     10.60 o
   5  -9   1       20.51       21.76      6.76 o
   6  -9   1       19.91       19.23      7.21 o
  -6  -8   1       16.64       18.44      3.56 o
  -5  -8   1       21.12       27.75      3.71 o
  -4  -8   1       60.57       52.07      4.24 o
  -3  -8   1        0.06        7.26      7.52 o
  -2  -8   1       10.80       10.35      1.77 o
  -1  -8   1       93.40       95.27      5.55 o
   0  -8   1      121.99      124.70      6.23 o
   1  -8   1       69.11       68.50      3.76 o
   2  -8   1      968.59      982.76     20.05 o
   3  -8   1       52.24       58.98      5.48 o
   4  -8   1      442.06      424.01     14.84 o
   5  -8   1       46.37       40.81      8.80 o
   6  -8   1       60.63       51.78      6.76 o
  -7  -7   1      228.10      254.42     13.28 o
  -6  -7   1        0.15        1.13      4.03 o
  -5  -7   1        0.03        1.16      1.91 o
  -4  -7   1      742.53      736.12     20.84 o
  -3  -7   1      392.92      420.22     10.79 o
  -2  -7   1      223.23      205.83      8.30 o
  -1  -7   1        6.83        7.17      1.35 o
   0  -7   1      151.46      170.44      7.02 o
   1  -7   1      101.90       89.88      3.47 o
   2  -7   1      191.27      219.30      6.50 o
   3  -7   1       28.75       32.42      3.47 o
   4  -7   1      270.77      268.28     10.96 o
   5  -7   1       78.39       52.57      5.95 o
   6  -7   1      100.41      102.50      9.06 o
  -7  -6   1       77.53       65.07      7.59 o
  -6  -6   1      402.56      417.75     32.05 o
  -5  -6   1       23.53       27.49      3.44 o
  -4  -6   1      343.36      314.79     11.44 o
  -3  -6   1      131.56      145.04      5.41 o
  -2  -6   1        9.02        4.82      1.34 o
  -1  -6   1      200.97      186.42      9.29 o
   0  -6   1       66.31       78.06      2.57 o
   1  -6   1       17.33       27.36      2.10 o
   2  -6   1        8.26       13.31      1.76 o
   3  -6   1      841.21      895.59     18.59 o
   4  -6   1      604.61      585.77     20.66 o
   5  -6   1        0.11        1.09      2.31 o
   6  -6   1      112.86       89.68      8.30 o
   7  -6   1       24.90       28.42      5.56 o
  -7  -5   1      277.02      270.89     13.49 o
  -6  -5   1       46.18       39.47      5.45 o
  -5  -5   1      101.21      114.44      6.05 o
  -4  -5   1      258.98      248.18     11.67 o
  -3  -5   1      533.74      573.17     12.98 o
  -2  -5   1      270.62      279.88     19.65 o
  -1  -5   1     3507.90     3583.06     61.90 o
   0  -5   1     2608.17     2704.23     46.94 o
   1  -5   1      152.57      146.14      4.28 o
   2  -5   1      509.14      587.11     14.99 o
   3  -5   1        0.10        0.62      1.06 o
   4  -5   1       51.67       63.45      5.70 o
   5  -5   1     1415.69     1383.71     35.87 o
   6  -5   1        8.90       12.74      3.71 o
   7  -5   1       25.94       26.11      5.36 o
  -7  -4   1       42.73       30.41      5.37 o
  -6  -4   1        0.20       -0.65      2.48 o
  -5  -4   1        0.46        2.19      1.68 o
  -4  -4   1      118.31      117.87      5.03 o
  -3  -4   1      423.87      427.39     10.21 o
  -2  -4   1     1102.08     1151.62     21.78 o
  -1  -4   1       32.37       31.14      1.91 o
   0  -4   1      786.91      811.35     15.04 o
   1  -4   1      126.40      129.38      3.78 o
   2  -4   1      637.21      670.92     16.60 o
   3  -4   1      253.29      300.07      7.71 o
   4  -4   1        0.93        0.42      1.18 o
   5  -4   1      993.13      979.82     32.29 o
   6  -4   1      241.04      226.03     11.19 o
   7  -4   1      282.20      273.35     15.61 o
  -7  -3   1       89.18       92.37      8.60 o
  -6  -3   1        8.52        8.17      3.10 o
  -5  -3   1      140.92      139.68      7.15 o
  -4  -3   1        4.02        5.48      4.15 o
  -3  -3   1        0.32        1.91      1.43 o
  -2  -3   1     2609.94     2620.60     46.04 o
  -1  -3   1     1117.05     1058.91     32.58 o
   0  -3   1      336.82      352.80      7.03 o
   1  -3   1      415.86      396.06     11.48 o
   2  -3   1        0.44       -1.16      0.94 o
   3  -3   1     1727.42     1901.63     50.47 o
   4  -3   1       91.32       88.63      6.90 o
   5  -3   1      110.55      116.27     13.06 o
   6  -3   1      557.24      477.59     20.08 o
   7  -3   1        0.02       -0.27      2.64 o
  -7  -2   1       17.21       21.94      6.89 o
  -6  -2   1       28.61       19.04      3.89 o
  -5  -2   1      905.39      915.88     25.42 o
  -4  -2   1      307.09      286.64      8.32 o
  -2  -2   1      577.32      610.31     21.60 o
  -1  -2   1     8526.09     8509.52    145.52 o
   0  -2   1      109.85      113.42      2.74 o
   1  -2   1      103.96      108.52      6.98 o
   2  -2   1      179.83      161.10      4.47 o
   3  -2   1      153.48      176.62      5.23 o
   4  -2   1      419.19      414.12     10.16 o
   5  -2   1      461.25      442.84     15.13 o
   6  -2   1      134.68      124.83      9.25 o
   7  -2   1        0.92       -1.26      2.57 o
  -7  -1   1        2.94        4.80      5.16 o
  -6  -1   1      215.56      184.31      9.85 o
  -5  -1   1       84.64       85.62      7.78 o
  -4  -1   1       13.49       19.92      2.21 o
  -3  -1   1       18.92       16.99      1.77 o
  -2  -1   1     2761.31     2743.84     83.47 o
  -1  -1   1     2947.11     2921.87    102.95 o
   0  -1   1        6.57        8.20      1.17 o
   1  -1   1      387.79      380.84      9.11 o
   2  -1   1      239.57      254.16      6.00 o
   3  -1   1      365.56      352.79      9.29 o
   4  -1   1      595.81      608.60     13.60 o
   5  -1   1        3.01        1.27      1.93 o
   6  -1   1        2.50        6.48      2.95 o
   7  -1   1       76.58       64.96      7.33 o
  -7   0   1        0.45       -0.66      2.57 o
  -6   0   1        5.23        8.85      3.17 o
  -5   0   1      412.68      404.73     14.27 o
  -4   0   1        8.15       10.41      1.66 o
  -3   0   1       96.50       84.94      3.26 o
  -2   0   1      463.79      408.11      8.49 o
  -1   0   1     3620.04     3505.91     59.62 o
   1   0   1     1056.86     1044.39     22.61 o
   2   0   1     1052.04     1080.75     19.96 o
   3   0   1       11.85        5.61      1.38 o
   4   0   1      111.64      126.32      4.84 o
   5   0   1       52.05       41.80      4.66 o
   6   0   1       29.60       33.80      4.88 o
   7   0   1      637.76      619.08     21.70 o
  -7   1   1       19.74       16.63      4.40 o
  -6   1   1       20.04       24.09      4.48 o
  -5   1   1      180.93      162.49      8.39 o
  -4   1   1      693.65      733.26     15.39 o
  -3   1   1        2.37        8.25      1.17 o
  -2   1   1     1929.76     1924.73     33.78 o
  -1   1   1     2821.11     2799.43     82.67 o
   0   1   1      581.78      186.81      5.96 o
   1   1   1      946.34      957.86     20.96 o
   2   1   1        1.61        0.71      0.67 o
   3   1   1      311.80      325.61      9.66 o
   4   1   1     1185.89     1194.90     23.75 o
   5   1   1      191.76      172.91      6.38 o
   6   1   1       14.06       17.76      3.92 o
   7   1   1       93.65       97.19     11.62 o
  -7   2   1       23.65       23.95      4.96 o
  -6   2   1       35.89       36.24      5.37 o
  -5   2   1       64.81       57.04      9.16 o
  -4   2   1       49.39       39.63      4.16 o
  -3   2   1        2.69        5.61      0.98 o
  -2   2   1      102.24      114.66      3.20 o
  -1   2   1      418.49      383.56      7.61 o
   0   2   1      217.16      216.15      4.84 o
   1   2   1    13638.16    13847.41    289.24 o
   2   2   1     3014.23     3037.55     64.76 o
   3   2   1      132.89      115.77      7.42 o
   4   2   1        0.14        0.51      1.32 o
   5   2   1        2.47        2.87      1.54 o
   6   2   1       14.85       18.71      3.92 o
   7   2   1        2.12       -0.95      2.82 o
  -7   3   1       30.79       30.99      5.56 o
  -6   3   1      359.61      333.05     17.45 o
  -5   3   1      217.27      216.29      9.99 o
  -4   3   1        3.91        3.39      1.88 o
  -3   3   1        0.36        0.17      0.74 o
  -2   3   1     1138.84     1093.05     20.21 o
  -1   3   1     2410.67     2386.74     41.27 o
   0   3   1     2419.56     2412.95     41.44 o
   1   3   1     1206.17     1192.37     37.07 o
   2   3   1       76.88       74.52      5.36 o
   3   3   1      388.86      404.06      9.71 o
   4   3   1       25.82       23.87      2.63 o
   5   3   1      291.79      264.64     30.71 o
   6   3   1      105.58       81.08     20.72 o
   7   3   1       12.52       15.79      4.08 o
  -7   4   1       53.72       56.92      7.16 o
  -6   4   1       27.10       29.25      5.08 o
  -5   4   1        0.03        1.08      2.19 o
  -4   4   1     1003.18      968.13     27.27 o
  -3   4   1        1.99        0.92      0.92 o
  -2   4   1     1138.17     1147.71     21.46 o
  -1   4   1      341.33      316.71      6.98 o
   0   4   1       24.69       30.55      2.54 o
   1   4   1     1827.74     1832.08     46.75 o
   3   4   1       45.11       59.16      7.16 o
   4   4   1       42.33       36.44      3.22 o
   5   4   1      588.77      555.20     14.12 o
   6   4   1      603.16      565.00     20.48 o
   7   4   1       36.41       27.05      5.14 o
  -7   5   1        8.22       11.63      4.34 o
  -6   5   1       78.75       87.02     11.40 o
  -5   5   1       41.49       45.03      5.54 o
  -4   5   1       33.12       30.77      4.06 o
  -3   5   1      166.32      174.05      5.33 o
  -2   5   1      117.12      121.16      4.10 o
  -1   5   1     1054.34     1169.33     21.63 o
   0   5   1       91.18       35.01      4.24 o
   1   5   1      311.81      331.17      8.68 o
   2   5   1      800.65      844.80     20.40 o
   3   5   1      408.04      387.12     11.78 o
   4   5   1      270.11      261.88      9.85 o
   5   5   1      573.65      534.93     13.95 o
   6   5   1       10.45       10.17      2.71 o
   7   5   1       59.03       66.38      7.62 o
  -6   6   1        1.67        6.44      3.35 o
  -5   6   1      337.98      333.79     15.64 o
  -4   6   1        4.55        3.78      2.49 o
  -3   6   1        0.09        1.48      1.23 o
  -2   6   1      188.38      214.48      6.11 o
  -1   6   1     1797.08     1906.40     50.81 o
   0   6   1       18.70       10.86      2.84 o
   1   6   1      113.37       88.51      8.21 o
   2   6   1     2958.60     2909.19     51.69 o
   3   6   1      216.70      207.69     23.46 o
   4   6   1      232.83      216.87     11.26 o
   5   6   1      123.76      135.49      7.47 o
   6   6   1       43.90       45.85      5.64 o
   7   6   1       59.77       54.87     14.24 o
  -6   7   1        8.76       10.47      5.27 o
  -5   7   1      337.94      314.36     14.91 o
  -4   7   1       53.01       50.61      5.46 o
  -3   7   1       17.27       16.76      2.26 o
  -2   7   1        0.05        4.37      1.33 o
  -1   7   1      255.48      255.11     16.99 o
   1   7   1      523.40      544.05     15.50 o
   2   7   1        2.63        2.86      1.28 o
   3   7   1      475.74      446.12     14.15 o
   4   7   1      260.01      252.28      8.31 o
   5   7   1      313.46      312.33     11.22 o
   6   7   1        0.29        2.50      2.20 o
   7   7   1       58.21       60.21      7.34 o
  -6   8   1      122.20      139.84     18.75 o
  -5   8   1       73.27      106.39      8.62 o
  -4   8   1       77.28       63.69      6.07 o
  -3   8   1       13.30        7.94      2.51 o
  -2   8   1       68.78       67.60      3.76 o
  -1   8   1       41.36       28.09      5.24 o
   0   8   1       76.18       66.11      5.03 o
   1   8   1      692.64      709.84     19.58 o
   2   8   1      179.20      193.05      5.90 o
   3   8   1       56.21       57.02      4.32 o
   4   8   1        3.12        1.09      1.59 o
   5   8   1        7.03        5.99      2.33 o
   6   8   1      112.14      125.40     10.42 o
  -6   9   1       12.77        7.50      6.50 o
  -5   9   1        9.87       11.04      5.60 o
  -4   9   1      232.20      215.85     15.69 o
  -3   9   1        0.60        0.63      3.58 o
  -2   9   1       95.70       79.97     12.38 o
  -1   9   1       50.85       48.23      6.35 o
   0   9   1      382.63      394.42     13.22 o
   1   9   1      606.72      612.07     28.77 o
   2   9   1      554.32      559.39     17.31 o
   3   9   1       10.65       11.46      2.97 o
   4   9   1      104.00       89.73      7.48 o
   5   9   1      107.76      115.73      9.13 o
   6   9   1      163.56      169.36     10.80 o
  -5  10   1        1.43        1.90      4.90 o
  -4  10   1       88.89       74.02     10.86 o
  -3  10   1      105.16       86.32     11.23 o
  -2  10   1      236.42      227.27      9.87 o
  -1  10   1       65.91       43.25     17.32 o
   0  10   1       38.35       38.06      4.92 o
   1  10   1        6.15        7.82      4.33 o
   2  10   1       93.55       93.15      8.89 o
   3  10   1        0.57        2.34      2.39 o
   4  10   1       50.39       54.25      6.16 o
   5  10   1      116.97      107.32     13.82 o
   6  10   1       95.18       92.64     13.38 o
  -5  11   1      185.38      234.98     18.75 o
  -4  11   1        0.15        1.33      4.30 o
  -3  11   1       66.37       63.26     10.10 o
  -2  11   1       98.83       99.32      9.99 o
  -1  11   1       88.85       79.60      7.68 o
   0  11   1      767.14      774.02     22.72 o
   1  11   1        6.04        5.00      6.52 o
   2  11   1       56.55       50.91      5.64 o
   3  11   1       70.14       62.48      6.42 o
   4  11   1       35.19       31.19     11.32 o
   5  11   1       97.36       98.71      8.95 o
  -4  12   1       36.30       44.03     10.30 o
  -3  12   1        6.05        1.87      4.84 o
  -2  12   1       50.97       51.57      8.07 o
  -1  12   1       81.97       96.46      8.22 o
   0  12   1       45.78       34.00      5.00 o
   1  12   1      160.44      168.00      9.31 o
   2  12   1      522.96      529.02     18.35 o
   3  12   1       71.57       64.45      9.40 o
   4  12   1        0.19       -1.06      5.23 o
   5  12   1       63.04       91.23      8.96 o
  -3  13   1      155.73      115.37     14.21 o
  -2  13   1       31.77       42.44      8.83 o
  -1  13   1        8.19       14.96      4.10 o
   0  13   1       40.81       42.55      5.74 o
   1  13   1        4.66        6.41      3.25 o
   2  13   1       39.64       44.93      5.86 o
   3  13   1       73.26       67.39      9.87 o
   4  13   1       31.32       37.76      6.03 o
  -3  14   1        0.47       -1.55      2.91 o
  -2  14   1        3.44        3.84      5.29 o
  -1  14   1       55.97       47.19     12.48 o
   0  14   1       97.67       92.18      8.48 o
   1  14   1       32.76       32.83      5.44 o
   2  14   1        1.70        1.30      4.93 o
   3  14   1       18.94       28.09      7.65 o
  -1  15   1        9.62        2.13      3.63 o
   0  15   1       30.45       23.30      5.13 o
   1  15   1       38.59       39.26      5.94 o
   2  15   1        0.08        3.12      3.40 o
  -2 -15   2      132.02       97.79     13.71 o
  -1 -15   2       99.51      114.08     10.97 o
   0 -15   2       75.30      103.07      9.32 o
   1 -15   2       26.26       26.35      5.43 o
  -3 -14   2        4.08        2.51      3.49 o
  -2 -14   2       32.95       35.39      5.75 o
  -1 -14   2       17.50       18.18      4.39 o
   0 -14   2       91.52       87.18      9.93 o
   1 -14   2        9.15        7.57      3.73 o
   2 -14   2       40.44       33.49      5.82 o
   3 -14   2       54.62       69.51     12.04 o
  -4 -13   2        0.86       -2.90      2.72 o
  -3 -13   2       47.62       58.21      6.89 o
  -2 -13   2       65.38       56.92      6.57 o
  -1 -13   2       52.10       52.31      6.18 o
   0 -13   2        1.54        2.04      2.65 o
   1 -13   2      319.35      325.75     24.72 o
   2 -13   2       25.02       15.06      4.22 o
   3 -13   2      122.95      155.64     16.67 o
   4 -13   2      111.15      122.24     15.30 o
  -5 -12   2       11.94       17.46      5.20 o
  -4 -12   2       31.98       38.84      9.63 o
  -3 -12   2      594.00      585.35     20.05 o
  -2 -12   2       10.18        7.65      3.49 o
  -1 -12   2       11.76       10.88      3.24 o
   0 -12   2       27.48       30.22      4.63 o
   1 -12   2      337.45      367.95     14.23 o
   2 -12   2       44.53       42.07      5.50 o
   3 -12   2       60.73       57.13      9.63 o
   4 -12   2        9.29       20.79      7.28 o
  -5 -11   2       83.55       88.66      8.40 o
  -4 -11   2      112.05      101.84     11.52 o
  -3 -11   2      142.33      153.43      9.29 o
  -2 -11   2       59.33       51.45      5.65 o
  -1 -11   2       58.90       66.06     11.49 o
   0 -11   2      255.24      262.77     11.01 o
   1 -11   2       69.94       98.90      7.77 o
   2 -11   2        1.45        1.77      2.57 o
   3 -11   2      169.62      169.82      9.24 o
   4 -11   2        0.17       -3.02      3.78 o
   5 -11   2       18.82       12.41      6.20 o
  -5 -10   2        7.25        6.81      3.45 o
  -4 -10   2       37.18       35.66      6.34 o
  -3 -10   2        3.61        8.52      7.18 o
  -2 -10   2       37.15       39.94      4.67 o
  -1 -10   2        0.17       -0.19      1.96 o
   0 -10   2      411.69      420.68     14.17 o
   1 -10   2       50.86       34.73      4.44 o
   2 -10   2      477.60      484.58     21.84 o
   3 -10   2       89.33       85.19      8.74 o
   4 -10   2      141.51      149.03     14.57 o
   5 -10   2       63.48       -0.10      2.27 o
  -6  -9   2        0.25       -1.55      2.57 o
  -5  -9   2        0.50        1.44      4.93 o
  -4  -9   2        0.25        0.20      2.13 o
  -3  -9   2      319.32      360.86     13.25 o
  -2  -9   2        2.56        1.64      2.01 o
  -1  -9   2       22.68       17.37      6.60 o
   0  -9   2        8.18       14.23      5.29 o
   1  -9   2       11.23       11.22      3.07 o
   2  -9   2      911.52      952.75     25.52 o
   3  -9   2       61.05       54.36      5.34 o
   4  -9   2       10.37        8.64      4.96 o
   5  -9   2        2.95        3.47      4.44 o
   6  -9   2        5.92        2.52      4.96 o
  -6  -8   2       38.77       42.33      8.31 o
  -5  -8   2       23.73       29.21      3.72 o
  -4  -8   2        2.93        0.99      1.64 o
  -3  -8   2        4.51        2.20      1.85 o
  -2  -8   2      645.59      617.22     13.81 o
  -1  -8   2     1220.10     1248.06     23.94 o
   0  -8   2      428.39      416.76     31.28 o
   1  -8   2      947.08     1002.77     19.92 o
   2  -8   2       58.41       62.13      3.69 o
   3  -8   2       28.46       44.69      3.66 o
   4  -8   2      226.46      186.34     12.16 o
   5  -8   2       35.05       38.68      5.32 o
   6  -8   2        4.81        3.89      3.32 o
  -6  -7   2      148.72      156.02      9.41 o
  -5  -7   2      210.48      202.38      7.96 o
  -4  -7   2        8.28        6.56      2.16 o
  -3  -7   2      302.46      305.21     10.25 o
  -2  -7   2       23.37       26.01      2.42 o
  -1  -7   2      225.12      218.84      5.99 o
   0  -7   2      134.95      153.27      4.49 o
   1  -7   2      630.42      651.54     13.67 o
   2  -7   2      246.73      258.78      7.43 o
   3  -7   2       32.70       29.07      3.45 o
   4  -7   2     1737.55     1650.07     56.84 o
   5  -7   2       61.69       62.56      6.35 o
   6  -7   2       14.42       10.09      3.69 o
  -7  -6   2      353.31      384.79     16.64 o
  -6  -6   2       68.84       70.67     12.54 o
  -5  -6   2       10.84       18.35      3.23 o
  -4  -6   2       87.87       93.98      5.43 o
  -3  -6   2       10.37       11.68      1.96 o
  -2  -6   2       73.64       84.33      6.44 o
  -1  -6   2      629.64      701.13     14.17 o
   0  -6   2        0.42        0.65      0.79 o
   1  -6   2       53.96       36.45      2.41 o
   2  -6   2       14.73       10.26      1.67 o
   3  -6   2      401.22      421.54     10.46 o
   4  -6   2     1656.60     1728.89     33.45 o
   5  -6   2      608.13      545.75     27.10 o
   6  -6   2       10.02        6.26      3.19 o
   7  -6   2       13.76       11.33      4.10 o
  -7  -5   2       29.60       49.34      9.60 o
  -6  -5   2       16.85       17.53      4.80 o
  -5  -5   2        2.51        2.89      2.21 o
  -4  -5   2        1.41        4.43      2.97 o
  -3  -5   2     1346.29     1384.90     26.84 o
  -2  -5   2     2210.50     2287.83     41.10 o
  -1  -5   2       72.45       88.55      3.45 o
   0  -5   2     1636.01     1724.78     30.78 o
   1  -5   2       25.89       42.43      2.37 o
   2  -5   2       41.40       29.82      3.87 o
   3  -5   2      848.09      946.37     23.32 o
   4  -5   2        1.32        1.45      1.37 o
   5  -5   2        5.84        1.90      2.42 o
   6  -5   2      127.59      120.57      9.22 o
   7  -5   2       95.70      106.28      9.58 o
  -7  -4   2       17.10        5.97      4.06 o
  -6  -4   2        0.05       -0.68      2.33 o
  -5  -4   2      393.54      409.56     14.83 o
  -4  -4   2       62.26       57.78      5.97 o
  -3  -4   2      970.73      949.32     25.96 o
  -2  -4   2     2648.72     2776.70     48.95 o
  -1  -4   2      910.12      931.70     17.50 o
   0  -4   2     1594.10     1644.38     29.09 o
   1  -4   2     1882.90     1997.51     35.28 o
   2  -4   2      342.17      368.56      8.55 o
   3  -4   2       41.90       40.11      3.42 o
   4  -4   2     1544.11     1536.42     41.92 o
   5  -4   2        2.16        3.50      2.33 o
   6  -4   2       82.31       81.66      9.96 o
   7  -4   2        0.89        1.68      2.83 o
  -7  -3   2      149.44      145.27     11.13 o
  -6  -3   2      236.35      244.92     11.58 o
  -5  -3   2       42.70       41.83      4.33 o
  -4  -3   2        8.68        7.76      1.75 o
  -3  -3   2        7.54       12.66      3.30 o
  -2  -3   2        1.22       -0.02      1.13 o
  -1  -3   2     8375.27     8352.30    248.19 o
   0  -3   2       42.33       35.51      1.78 o
   1  -3   2     3325.71     3398.08     58.28 o
   2  -3   2     5675.37     5971.10    160.87 o
   3  -3   2      930.54     1009.13     19.90 o
   4  -3   2       15.22       30.41      2.84 o
   5  -3   2      519.95      480.76     26.47 o
   6  -3   2        6.16        3.71      2.71 o
   7  -3   2      106.27      106.71      9.38 o
  -7  -2   2      171.87      168.42     30.85 o
  -6  -2   2        4.82        2.47      2.71 o
  -5  -2   2       20.74       27.61      5.18 o
  -4  -2   2      238.58      250.91      7.37 o
  -3  -2   2      836.24      862.55     21.18 o
  -2  -2   2       39.29       30.93      2.07 o
  -1  -2   2    18907.75    18075.01    308.16 o
   0  -2   2     1588.96     1561.81     39.58 o
   1  -2   2     1293.12     1279.09     22.75 o
   2  -2   2     1729.66     1892.70     41.38 o
   3  -2   2       34.84       46.01      2.92 o
   4  -2   2      588.49      592.06     13.39 o
   5  -2   2       15.32       21.11      3.73 o
   6  -2   2       93.65       88.70      7.74 o
   7  -2   2        0.55       -0.99      2.52 o
  -7  -1   2       29.18       22.40      4.81 o
  -6  -1   2       34.06       43.29      5.55 o
  -5  -1   2      241.32      218.78      9.83 o
  -4  -1   2       21.07       19.68      2.22 o
  -3  -1   2     1115.38     1150.01     21.96 o
  -2  -1   2      136.65      166.81      4.70 o
   0  -1   2     2896.21     2602.95    249.69 o
   1  -1   2      690.46      686.52     15.49 o
   2  -1   2     2483.01     2435.51     52.33 o
   3  -1   2      569.72      593.99     12.71 o
   4  -1   2       30.92       40.21      3.11 o
   5  -1   2      195.05      199.57      9.28 o
   6  -1   2       58.39       55.20      6.10 o
   7  -1   2        8.00        5.09      3.03 o
  -7   0   2       33.38       30.50      5.39 o
  -6   0   2      209.56      211.81     10.66 o
  -5   0   2      251.60      225.03     10.02 o
  -4   0   2     1196.64     1175.32     23.04 o
  -3   0   2       38.10       28.62      2.54 o
  -2   0   2      135.91      128.59      4.97 o
  -1   0   2     8295.57     8129.53    148.78 o
   0   0   2       10.79       12.90      0.90 o
   1   0   2     1069.99     1059.96     18.87 o
   2   0   2      189.04      175.76      5.77 o
   3   0   2      658.98      660.36     13.84 o
   4   0   2     1126.98     1111.73     22.35 o
   5   0   2      135.82      117.27      6.45 o
   6   0   2      529.91      497.15     17.42 o
   7   0   2       39.78       36.92      5.67 o
  -7   1   2       26.03       23.84      4.84 o
  -6   1   2       90.08       77.05      7.26 o
  -5   1   2      264.05      230.01     18.23 o
  -4   1   2       23.55       15.00      2.89 o
  -3   1   2       25.04       18.85      1.37 o
  -2   1   2      564.90      564.16     15.02 o
  -1   1   2     1865.17     1883.31     32.42 o
   0   1   2     1026.99      970.53     16.99 o
   1   1   2       97.12       89.97      2.66 o
   2   1   2      856.60      883.59     20.52 o
   3   1   2        0.42        0.44      0.94 o
   4   1   2     1461.45     1527.71     31.98 o
   5   1   2       28.51       23.56      2.84 o
   6   1   2        0.91        0.31      2.16 o
   7   1   2        4.60        2.82      4.23 o
  -7   2   2      157.26      156.93     18.14 o
  -6   2   2        7.96        4.23      2.88 o
  -5   2   2      270.68      275.66     13.10 o
  -4   2   2       60.83       69.65      5.69 o
  -3   2   2       56.21       79.27      4.96 o
  -2   2   2     2896.08     2972.64     63.77 o
  -1   2   2        1.96        4.22      4.11 o
   0   2   2    22257.07    20380.38    800.46 o
   1   2   2     1075.38     1053.81     19.04 o
   2   2   2       38.57       38.82      2.86 o
   3   2   2        7.32        2.76      1.12 o
   4   2   2       16.89       11.36      2.75 o
   5   2   2       49.29       53.31      5.55 o
   6   2   2        0.75       -0.21      2.20 o
   7   2   2        2.30        0.48      3.80 o
  -7   3   2       32.03       35.30      8.16 o
  -6   3   2      416.71      409.82     15.93 o
  -5   3   2       74.13       70.93      6.46 o
  -4   3   2      188.28      178.33      8.15 o
  -3   3   2     1181.71     1175.67     37.13 o
  -2   3   2      290.65      317.04      7.00 o
  -1   3   2     1232.68     1249.29     22.45 o
   0   3   2      544.77      543.97     10.38 o
   1   3   2     7243.23     7101.87    148.33 o
   2   3   2      335.73      362.05      8.31 o
   3   3   2       95.87      102.48      4.70 o
   4   3   2       19.57       20.36      2.47 o
   5   3   2      237.88      224.31     16.75 o
   6   3   2       51.08       34.35     15.56 o
   7   3   2        9.57        9.58      3.48 o
  -7   4   2        2.71        0.46      3.02 o
  -6   4   2        0.32       -2.10      2.30 o
  -5   4   2       52.76       49.55      8.99 o
  -4   4   2      469.77      470.67     15.21 o
  -3   4   2      510.97      560.17     11.79 o
  -2   4   2     2976.50     3336.52     58.02 o
  -1   4   2       16.22       36.40      2.07 o
   0   4   2       50.35       50.44      1.99 o
   1   4   2       25.23       18.99      1.51 o
   2   4   2       91.74      104.34      3.81 o
   3   4   2        4.64        5.07      2.25 o
   4   4   2      951.17      911.86     19.54 o
   5   4   2       57.34       64.58      4.73 o
   6   4   2      463.17      468.57     13.68 o
   7   4   2       51.84       42.91      8.63 o
  -7   5   2        0.00       -0.15      3.17 o
  -6   5   2       72.45       61.39      6.94 o
  -5   5   2       40.10       31.13      4.62 o
  -4   5   2      573.49      612.83     18.56 o
  -3   5   2      104.23      108.95      9.99 o
  -2   5   2      331.33      363.56      8.46 o
  -1   5   2      707.54      706.18     14.02 o
   0   5   2      546.79      521.62     10.43 o
   1   5   2      995.77     1057.18     19.81 o
   2   5   2     1013.15     1028.48     24.21 o
   3   5   2       28.62       29.48      3.07 o
   4   5   2       29.15       23.11      2.79 o
   5   5   2       27.91       28.91      3.47 o
   6   5   2       70.22       77.41      6.96 o
   7   5   2       17.34       16.40      7.99 o
  -6   6   2      154.53      126.10      9.82 o
  -5   6   2       77.05       72.99      6.85 o
  -4   6   2       85.63       96.25      7.25 o
  -3   6   2       54.50       53.81      3.16 o
  -2   6   2        6.71        1.96      1.12 o
  -1   6   2     2672.58     2993.25     52.53 o
   0   6   2      706.42      721.73     27.71 o
   1   6   2      126.17      136.21      6.25 o
   2   6   2     1406.11     1454.83     27.42 o
   3   6   2       87.87      101.80      5.33 o
   4   6   2        9.73       10.64      2.20 o
   5   6   2       45.07       38.19      3.86 o
   6   6   2      353.81      359.28     11.71 o
   7   6   2       21.57       24.89      5.02 o
  -6   7   2       18.66       19.00      4.76 o
  -5   7   2       34.28       22.66      4.38 o
  -4   7   2      168.09      168.93      8.67 o
  -3   7   2      969.16      883.07     23.57 o
  -2   7   2      530.20      565.01     12.61 o
  -1   7   2       89.19       77.52      4.91 o
   0   7   2      596.62      652.41     21.30 o
   1   7   2      614.42      606.43     21.23 o
   2   7   2      468.42      465.08     43.12 o
   3   7   2      453.39      479.04     14.18 o
   4   7   2      700.44      674.80     34.81 o
   5   7   2       15.25       17.21      3.05 o
   6   7   2      117.10      135.55      8.21 o
   7   7   2       85.75       90.86     10.06 o
  -6   8   2       39.71       49.56      6.88 o
  -5   8   2       47.84       60.02      6.72 o
  -4   8   2        1.58        1.20      2.27 o
  -3   8   2       14.20       19.48      3.40 o
  -2   8   2      394.28      397.18     14.67 o
  -1   8   2      626.82      612.67     17.48 o
   0   8   2       11.19        9.42      2.42 o
   1   8   2      115.57       68.21      5.31 o
   3   8   2      930.64      913.15     26.81 o
   4   8   2        8.53        3.58      3.04 o
   5   8   2        6.65        2.96      1.99 o
   6   8   2        0.17        2.85      4.01 o
  -6   9   2        0.18        2.78      5.02 o
  -5   9   2       25.48       28.44      7.61 o
  -4   9   2       15.73       12.90      5.50 o
  -3   9   2       45.37       52.30      8.64 o
  -2   9   2      112.76      104.20      6.56 o
  -1   9   2      368.84      366.93     12.72 o
   0   9   2       69.92       70.98      5.86 o
   2   9   2      568.92      592.51     25.80 o
   3   9   2       62.68       49.03     11.46 o
   4   9   2      137.59      123.53     18.69 o
   5   9   2        2.63        7.87      3.46 o
   6   9   2        1.75        2.57      2.86 o
  -5  10   2       73.56      101.54     13.58 o
  -4  10   2       25.70       13.86      5.85 o
  -3  10   2      141.97      120.77     13.22 o
  -2  10   2       82.57       83.94     16.58 o
  -1  10   2      545.15      523.62     39.03 o
   0  10   2       18.16        9.49      8.13 o
   2  10   2        5.86        3.47      2.31 o
   3  10   2      306.76      296.72     12.42 o
   4  10   2        0.76        2.12      2.44 o
   5  10   2       79.60       75.83      7.52 o
   6  10   2       73.13       76.62      9.28 o
  -5  11   2       45.78       38.39      9.63 o
  -4  11   2        0.00        9.27      5.82 o
  -3  11   2       49.54       21.75      6.69 o
  -2  11   2      221.47      194.89      9.72 o
  -1  11   2      256.48      262.35     11.33 o
   0  11   2       47.90       50.11      7.86 o
   1  11   2     1029.71      994.32     27.66 o
   2  11   2      423.04      385.97     16.95 o
   3  11   2       57.75       49.18      5.81 o
   4  11   2        3.52        4.63      2.95 o
   5  11   2        4.06        6.48      3.32 o
  -4  12   2       46.72       42.06     10.17 o
  -3  12   2       74.57       64.92     10.77 o
  -2  12   2        0.02        2.33      4.22 o
  -1  12   2      256.27      148.24     12.57 o
   0  12   2      388.83      196.70     13.87 o
   1  12   2       10.94       14.43      3.69 o
   2  12   2      165.54      131.26      9.29 o
   3  12   2      107.00      104.22      8.88 o
   4  12   2      149.85      151.18     10.94 o
   5  12   2        6.08        1.79      3.14 o
  -3  13   2       44.58       45.67      9.98 o
  -2  13   2       70.59       67.57     10.83 o
  -1  13   2       90.08       79.47     10.40 o
   0  13   2       95.78       89.29     18.93 o
   1  13   2       16.41       22.35      4.52 o
   2  13   2       45.26       30.73      6.95 o
   3  13   2       57.22       55.98      6.95 o
   4  13   2        0.10       -0.03      2.93 o
  -2  14   2       10.45        6.67      5.33 o
  -1  14   2       37.28       43.10     12.89 o
   0  14   2      127.63      107.31      9.02 o
   1  14   2        1.29        4.09      3.79 o
   2  14   2       45.32       28.20      6.99 o
   3  14   2       98.75      107.97      9.69 o
  -1  15   2       15.97       20.67      5.92 o
   0  15   2       26.82       25.90      5.14 o
   1  15   2      496.12      534.86     22.30 o
   2  15   2        4.34        6.87      3.65 o
  -1 -15   3       47.78       48.11     10.14 o
   0 -15   3       32.70       21.66      7.60 o
   1 -15   3      192.38      223.16     17.01 o
  -3 -14   3       73.34       82.95     12.62 o
  -2 -14   3       39.55       54.44     10.52 o
  -1 -14   3        0.42       -0.16      3.31 o
   0 -14   3      157.74      150.12      9.90 o
   1 -14   3       40.39       49.49      6.51 o
   2 -14   3       67.47       89.77      8.63 o
   3 -14   3        3.10       -0.19      4.84 o
  -4 -13   3       37.52       36.31      8.79 o
  -3 -13   3        7.99        3.20      3.26 o
  -2 -13   3      443.59      461.21     18.58 o
  -1 -13   3      197.44      200.90     10.40 o
   0 -13   3      246.42      280.16     13.92 o
   1 -13   3      217.34      215.28     10.88 o
   2 -13   3       90.45      114.64      9.15 o
   3 -13   3        2.33        7.44      5.74 o
   4 -13   3       28.71       41.99      9.45 o
  -4 -12   3      328.99      161.73     16.28 o
  -3 -12   3      358.39      372.61     15.04 o
  -2 -12   3       83.05       91.31      7.74 o
  -1 -12   3        1.14       -0.55      2.14 o
   0 -12   3        4.42        3.11      2.65 o
   1 -12   3       64.40       77.44      7.02 o
   2 -12   3      154.93      152.85      9.57 o
   3 -12   3        0.14       -1.79      2.56 o
   4 -12   3        0.71        2.95      5.39 o
  -5 -11   3       20.29       12.67      5.98 o
  -4 -11   3       50.35       46.68      6.04 o
  -3 -11   3      122.50      127.95     10.53 o
  -2 -11   3        0.12       -0.45      3.80 o
  -1 -11   3      376.63      369.64     13.63 o
   0 -11   3        1.48        2.64      2.48 o
   1 -11   3      618.25      572.03     22.35 o
   2 -11   3       75.06       81.14      7.18 o
   3 -11   3       10.13       13.52      3.91 o
   4 -11   3       98.74      118.99     13.72 o
   5 -11   3       47.89       41.23      9.36 o
  -5 -10   3       83.51       75.99     10.45 o
  -4 -10   3       21.66       13.56      3.58 o
  -3 -10   3       46.25       46.67     11.21 o
  -2 -10   3       51.15       56.67      5.63 o
  -1 -10   3      210.87      215.30      9.44 o
   0 -10   3      276.48      289.09     11.17 o
   1 -10   3      121.74      123.48     15.39 o
   2 -10   3       25.42       23.68      4.02 o
   3 -10   3      180.59      169.66     15.50 o
   4 -10   3       57.85       76.29     10.77 o
   5 -10   3       14.88       12.25      6.08 o
  -5  -9   3       85.67       89.53     11.09 o
  -4  -9   3      330.29      343.26     13.37 o
  -3  -9   3      383.19      388.05     18.75 o
  -2  -9   3       14.77       16.78      3.19 o
  -1  -9   3      548.83      540.57     16.36 o
   0  -9   3       34.66       34.26      4.93 o
   1  -9   3      137.52      130.65      8.67 o
   2  -9   3      274.54      261.31     10.49 o
   3  -9   3        0.27       -1.32      1.94 o
   4  -9   3      112.93      103.41     11.57 o
   5  -9   3        4.98        7.28      5.09 o
   6  -9   3        0.40       -0.34      3.70 o
  -6  -8   3        4.03        4.64      3.21 o
  -5  -8   3        2.85        4.95      2.84 o
  -4  -8   3        0.98        1.20      1.77 o
  -3  -8   3       92.34      103.61      7.57 o
  -2  -8   3      216.24      213.03      7.26 o
  -1  -8   3       32.45       32.22      2.60 o
   0  -8   3        0.72        2.57      1.13 o
   1  -8   3      597.73      608.50     13.33 o
   2  -8   3     1006.86     1044.31     21.28 o
   3  -8   3      246.76      228.75      7.52 o
   4  -8   3       59.79       58.46      5.77 o
   5  -8   3        0.51       -0.32      1.99 o
   6  -8   3      159.88      162.89     10.59 o
  -6  -7   3       75.54       81.00      7.91 o
  -5  -7   3        2.55        1.28      1.88 o
  -4  -7   3      202.84      237.28      9.07 o
  -3  -7   3      226.98      227.47      9.19 o
  -2  -7   3       11.46       13.47      2.04 o
  -1  -7   3       10.59       15.30      1.81 o
   0  -7   3      147.02      174.54      5.15 o
   1  -7   3       28.67       32.64      2.51 o
   2  -7   3      267.65      268.70      7.59 o
   3  -7   3      213.48      225.50      7.26 o
   4  -7   3        1.41        0.14      1.53 o
   5  -7   3        0.02       -1.37      1.47 o
   6  -7   3      148.83      140.04     10.19 o
  -7  -6   3       98.91      105.54     14.49 o
  -6  -6   3       26.64       27.45      4.91 o
  -5  -6   3        3.25        5.67      2.61 o
  -4  -6   3     1105.47     1177.42     24.53 o
  -3  -6   3      596.18      571.72     13.28 o
  -2  -6   3      444.72      504.81     14.00 o
  -1  -6   3     2064.53     2198.36     39.40 o
   0  -6   3     3722.90     3806.22     65.96 o
   1  -6   3      621.70      598.42     14.78 o
   2  -6   3     1700.53     1658.33     54.98 o
   3  -6   3      121.10      130.92      5.21 o
   4  -6   3      259.02      257.83      9.82 o
   5  -6   3       36.09       50.91      5.75 o
   6  -6   3        2.17        2.35      4.77 o
   7  -6   3        6.88        4.66      3.48 o
  -7  -5   3       24.79       16.17      6.46 o
  -6  -5   3      169.10      176.31     10.34 o
  -5  -5   3       17.55       14.44      2.77 o
  -4  -5   3      163.36      156.43     10.29 o
  -3  -5   3      491.14      505.91     12.24 o
  -2  -5   3     1089.31     1137.48     27.01 o
  -1  -5   3      191.55      174.12      4.93 o
   0  -5   3      113.55      123.72      3.84 o
   1  -5   3      597.18      645.26     13.11 o
   2  -5   3      354.46      380.73      9.10 o
   3  -5   3      374.86      347.91      9.05 o
   4  -5   3        2.48        2.99      2.02 o
   5  -5   3      622.08      531.43     17.66 o
   6  -5   3        6.26        9.72      3.29 o
   7  -5   3       26.70       21.67      5.04 o
  -7  -4   3       60.60       68.12     11.04 o
  -6  -4   3      603.79      635.69     30.65 o
  -5  -4   3      194.68      201.53      8.10 o
  -4  -4   3      178.78      156.67      7.14 o
  -3  -4   3       15.64       14.90      2.02 o
  -2  -4   3      123.83      132.94      4.42 o
  -1  -4   3     1498.23     1469.03     45.34 o
   0  -4   3      666.14      699.61     14.33 o
   1  -4   3      175.04      198.41      5.85 o
   2  -4   3      114.16      110.38      3.98 o
   3  -4   3     1142.60     1163.42     22.81 o
   4  -4   3      601.03      626.75     17.42 o
   5  -4   3       40.32       52.51      5.63 o
   6  -4   3       65.54       51.70      6.09 o
   7  -4   3       13.82       13.27      4.06 o
  -7  -3   3       59.76       47.37      6.64 o
  -6  -3   3       29.42       18.97      4.21 o
  -5  -3   3       12.05        7.93      5.39 o
  -4  -3   3      133.32      133.41      6.79 o
  -3  -3   3      495.33      478.25     13.54 o
  -2  -3   3        7.34       14.22      4.50 o
  -1  -3   3       62.87       53.25      2.38 o
   0  -3   3     1275.02     1348.09     24.00 o
   1  -3   3       72.74       62.01      2.49 o
   2  -3   3      445.57      423.58      9.40 o
   3  -3   3       70.54       61.02      3.39 o
   4  -3   3       29.69       29.22      2.80 o
   5  -3   3       69.19       73.83      6.40 o
   6  -3   3      158.39      143.83      9.31 o
   7  -3   3        3.21        7.30      3.47 o
  -7  -2   3        5.40        9.70      3.99 o
  -6  -2   3      485.22      451.36     16.83 o
  -5  -2   3      101.25       95.22      7.39 o
  -4  -2   3      530.41      515.59     12.18 o
  -3  -2   3        0.87        2.94      1.07 o
  -2  -2   3      147.25      140.89     16.70 o
  -1  -2   3      752.85      795.30     14.81 o
   0  -2   3     7001.32     6893.33    247.71 o
   1  -2   3       18.90       20.93      3.88 o
   2  -2   3      189.94      189.32      5.68 o
   3  -2   3      757.43      811.90     24.44 o
   4  -2   3        7.93       13.53      2.04 o
   5  -2   3       45.40       39.11      3.48 o
   6  -2   3       25.86       31.04      4.82 o
   7  -2   3       37.05       28.38      5.13 o
  -7  -1   3       10.95       17.15      4.55 o
  -6  -1   3      152.20      143.56      9.35 o
  -5  -1   3       29.17       23.86      3.90 o
  -4  -1   3      102.45       96.86      4.33 o
  -3  -1   3       49.85       56.67      4.44 o
  -2  -1   3     2792.66     3014.33     52.33 o
  -1  -1   3     4528.62     4631.18     95.73 o
   0  -1   3     2807.20     2657.52     79.27 o
   1  -1   3      132.22      134.45      3.67 o
   2  -1   3      523.68      501.93     10.50 o
   3  -1   3    10087.57    10539.31    178.69 o
   4  -1   3      479.31      454.56     20.03 o
   5  -1   3       38.18       44.81      3.77 o
   6  -1   3      845.45      812.75     24.60 o
   7  -1   3       43.59       48.78      6.42 o
  -7   0   3      165.09      179.91     11.55 o
  -6   0   3       26.45       31.01      5.03 o
  -5   0   3     1364.79     1347.41     34.71 o
  -4   0   3       46.04       33.45      3.90 o
  -3   0   3      433.02      438.60      9.64 o
  -2   0   3      169.90      179.37      4.54 o
  -1   0   3     2529.85     2632.38     57.52 o
   0   0   3      913.70      839.00     36.10 o
   1   0   3     2273.84     2159.92     45.75 o
   2   0   3      599.35      588.57     14.53 o
   3   0   3     1668.31     1690.13     50.09 o
   4   0   3      568.48      585.98     13.52 o
   5   0   3        1.55        1.38      1.63 o
   6   0   3        2.78       -1.17      3.62 o
   7   0   3       21.86       15.35      4.10 o
  -7   1   3       29.32       29.89      5.52 o
  -6   1   3       19.05        9.63      3.37 o
  -5   1   3      215.72      237.77     10.55 o
  -4   1   3      499.15      520.71     15.92 o
  -3   1   3      563.38      529.51     14.94 o
  -2   1   3      394.28      369.40     10.49 o
  -1   1   3     5082.84     5120.17     86.65 o
   0   1   3     1250.78     1199.73     21.16 o
   1   1   3       96.78      109.90      9.30 o
   2   1   3        6.42        3.24      1.68 o
   3   1   3      223.38      222.77      6.37 o
   4   1   3      886.15      911.92     19.13 o
   5   1   3       68.28       71.65      4.76 o
   6   1   3        9.50        4.17      2.69 o
   7   1   3        0.80        1.44      4.34 o
  -7   2   3      136.48      147.56     11.40 o
  -6   2   3        0.60       -2.35      2.05 o
  -5   2   3       96.75      111.99      8.12 o
  -4   2   3      147.78      144.57      7.25 o
  -3   2   3      402.08      382.35     11.89 o
  -2   2   3      386.90      442.37     12.24 o
  -1   2   3       13.92       21.34      1.73 o
   0   2   3      144.92      131.50      4.50 o
   1   2   3        0.02       -0.58      0.66 o
   2   2   3      554.11      545.33     11.39 o
   3   2   3      122.86      120.48      4.43 o
   4   2   3      105.31      108.00      6.71 o
   5   2   3      714.95      723.76     16.92 o
   6   2   3      327.21      316.65     27.21 o
   7   2   3      290.97      269.83     13.08 o
  -7   3   3        1.41        1.37      3.09 o
  -6   3   3      182.42      205.51     11.30 o
  -5   3   3      754.95      684.21     50.45 o
  -4   3   3       89.63       88.92      9.71 o
  -3   3   3       15.88       17.72      5.52 o
  -2   3   3      311.52      333.28      7.26 o
  -1   3   3       48.98       58.00      2.33 o
   0   3   3      470.95      441.75      8.97 o
   1   3   3     3038.71     2972.07     51.42 o
   2   3   3      130.64      118.21      4.00 o
   3   3   3      675.59      642.07     13.95 o
   4   3   3     1156.92     1064.98     22.04 o
   5   3   3       73.55       68.07      5.93 o
   6   3   3      110.59      125.56      7.96 o
   7   3   3       61.90       62.07      7.17 o
  -7   4   3      510.30      539.82     20.93 o
  -6   4   3       63.24       63.77     12.67 o
  -5   4   3      670.49      635.29     20.18 o
  -4   4   3      277.59      280.52     13.08 o
  -3   4   3      171.35      174.87      7.48 o
  -2   4   3     1277.14     1402.78     25.84 o
  -1   4   3      298.49      294.62      8.58 o
   0   4   3       86.26       79.66      2.83 o
   1   4   3     1247.44     1221.95     22.52 o
   2   4   3     2261.41     2299.66     41.16 o
   3   4   3      163.73      144.40     10.07 o
   4   4   3      248.97      249.40      7.87 o
   5   4   3      713.95      706.21     16.99 o
   6   4   3       66.80       66.92      5.31 o
   7   4   3        2.84        2.96      2.98 o
  -7   5   3      266.93      287.31     17.23 o
  -6   5   3       44.79       38.13     11.29 o
  -5   5   3       38.80       41.71      5.36 o
  -4   5   3      958.95      968.04     27.41 o
  -3   5   3      380.48      353.05     11.89 o
  -2   5   3      673.77      719.70     14.65 o
  -1   5   3      163.78      222.94     15.19 o
   0   5   3       19.44       27.54      1.79 o
   1   5   3      181.39      170.28      5.39 o
   2   5   3        7.60        7.70      1.44 o
   3   5   3      103.61      109.91      4.61 o
   4   5   3        0.53        0.49      1.38 o
   5   5   3       89.33       98.46      6.79 o
   6   5   3       64.50       63.33      5.38 o
   7   5   3      108.88      113.52      9.76 o
  -6   6   3      338.14      387.58     16.26 o
  -5   6   3      133.36      124.94     17.75 o
  -4   6   3        0.76        7.01      2.72 o
  -3   6   3        7.35        5.55      2.64 o
  -2   6   3       42.41       43.32      3.77 o
  -1   6   3       98.76      111.55      3.91 o
   0   6   3       10.54        6.36      1.72 o
   1   6   3      295.30      286.21      8.03 o
   2   6   3       13.55       13.10      1.78 o
   3   6   3        5.58        8.74      1.81 o
   4   6   3      134.69      151.58      7.52 o
   5   6   3      561.65      535.90     14.24 o
   6   6   3      510.18      504.29     14.57 o
   7   6   3      208.51      221.05     18.74 o
  -6   7   3      192.47      182.22     11.73 o
  -5   7   3       61.72       48.41      7.77 o
  -4   7   3       25.70       19.46      3.83 o
  -3   7   3      279.82      297.60     11.10 o
  -2   7   3        7.66        4.07      1.41 o
  -1   7   3      291.06      326.62      8.06 o
   0   7   3      424.33      399.07     12.38 o
   1   7   3      113.56      115.22      3.56 o
   2   7   3       96.96       77.53      3.76 o
   3   7   3      259.35      258.71      7.85 o
   4   7   3      113.59      120.38      5.72 o
   5   7   3      244.86      258.12      9.15 o
   6   7   3        9.57        4.88      2.91 o
   7   7   3        4.24        4.71      4.93 o
  -6   8   3        0.69        1.89      3.27 o
  -5   8   3        1.63        4.04      3.05 o
  -4   8   3        9.86        9.85      5.25 o
  -3   8   3      538.03      557.64     17.09 o
  -2   8   3      249.10      274.01      7.80 o
  -1   8   3       23.14       20.48      3.28 o
   0   8   3      246.47      225.46     18.45 o
   1   8   3      261.67      236.49     15.99 o
   2   8   3      953.24      898.70     27.89 o
   3   8   3       10.87       15.10      2.30 o
   4   8   3        8.77        7.44      2.05 o
   5   8   3       28.90       30.99      3.69 o
   6   8   3       12.54       14.31      3.20 o
  -5   9   3       10.85        8.96      5.58 o
  -4   9   3        2.08        5.95      4.43 o
  -3   9   3      348.50      337.14     19.52 o
  -2   9   3      356.20      367.50     14.32 o
  -1   9   3       91.82      111.06      6.84 o
   0   9   3      865.68      891.85     24.08 o
   1   9   3        0.09       -0.90      1.69 o
   2   9   3        0.49        1.24      2.62 o
   3   9   3      781.55      736.71     22.81 o
   4   9   3        0.37       -0.30      2.15 o
   5   9   3       76.36       82.01     14.21 o
   6   9   3       43.65       43.10      8.68 o
  -5  10   3      277.59      321.99     21.86 o
  -4  10   3       63.03       84.51     11.95 o
  -3  10   3      304.44      289.89     18.83 o
  -2  10   3       65.00       64.67      6.01 o
  -1  10   3        2.87        0.99      2.73 o
   0  10   3     1074.76     1043.58     27.93 o
   1  10   3       34.74       35.58      4.48 o
   2  10   3      273.22      263.45     15.48 o
   3  10   3       74.89       80.78      7.33 o
   4  10   3       86.35       76.42     17.51 o
   5  10   3        6.30        5.45      2.96 o
   6  10   3      213.01      183.24     47.65 o
  -5  11   3        9.52       11.37      6.40 o
  -4  11   3      185.33      190.97     18.90 o
  -3  11   3      192.14      211.12     16.39 o
  -2  11   3       14.56       13.70      3.88 o
  -1  11   3      106.32       88.88      7.21 o
   0  11   3      386.32      375.58     13.96 o
   1  11   3      182.99      192.81     12.64 o
   2  11   3      142.02      104.46     11.29 o
   3  11   3      127.58      151.83     15.10 o
   4  11   3       66.36       61.82     10.06 o
   5  11   3        0.08        2.10      2.99 o
  -4  12   3        9.43       12.51      7.00 o
  -3  12   3        4.92        5.22      5.29 o
  -2  12   3       43.27       51.12      9.26 o
  -1  12   3      324.66      311.59     12.94 o
   0  12   3       34.84       34.48      7.91 o
   1  12   3        5.60        1.59      2.37 o
   2  12   3       79.49       88.18     11.57 o
   3  12   3       92.10       45.37     16.98 o
   4  12   3       46.33       59.37      7.24 o
   5  12   3       31.51       27.62      5.48 o
  -3  13   3       36.71       36.85      9.37 o
  -2  13   3       95.33       94.53     13.08 o
  -1  13   3       12.75       16.21      4.08 o
   0  13   3       37.48       35.28      5.31 o
   1  13   3        1.50        0.16      1.58 o
   2  13   3       16.97       11.49      3.55 o
   3  13   3      189.72      175.90     10.49 o
   4  13   3        9.44        8.15      4.04 o
  -2  14   3        6.10       11.01      6.38 o
  -1  14   3        3.97        1.12      3.07 o
   0  14   3      145.95       41.02      7.96 o
   1  14   3      150.07       81.51     11.30 o
   2  14   3       68.68       68.10      7.56 o
   3  14   3       32.46       33.38      5.87 o
  -1  15   3       11.78       13.41      6.27 o
   0  15   3        0.44        2.24      2.90 o
   1  15   3       65.14       79.20      8.60 o
   2  15   3       22.97       21.34      5.77 o
  -1 -15   4       62.50       78.01     12.68 o
   0 -15   4      113.33      120.91     15.00 o
   1 -15   4       31.88       31.75      8.23 o
  -3 -14   4        0.03       -2.45      4.58 o
  -2 -14   4       18.56       16.62      6.82 o
  -1 -14   4       42.88       32.39      7.90 o
   0 -14   4        0.93       -0.94      4.51 o
   1 -14   4       57.42       65.60      7.27 o
   2 -14   4      182.44      214.48     12.01 o
  -4 -13   4       32.35       43.24      9.51 o
  -3 -13   4       53.42       74.87     11.65 o
  -2 -13   4       67.19       70.53     10.75 o
  -1 -13   4        9.58        6.23      3.21 o
   0 -13   4        0.99        2.17      2.71 o
   1 -13   4      370.92      354.07     14.50 o
   2 -13   4        0.84        2.20      3.14 o
   3 -13   4        5.24        6.63      5.02 o
  -4 -12   4       42.60       21.84      6.45 o
  -3 -12   4       65.41       72.44     10.84 o
  -2 -12   4       57.50       57.13      6.16 o
  -1 -12   4      102.68      102.26      7.83 o
   0 -12   4       28.51       30.97      4.67 o
   1 -12   4       54.93       56.64      6.13 o
   2 -12   4       41.92       37.75      5.39 o
   3 -12   4       53.68       51.02      6.21 o
   4 -12   4      118.10      190.37     18.48 o
  -5 -11   4        0.84       -0.78      3.98 o
  -4 -11   4       66.58       68.65     10.74 o
  -3 -11   4       71.57       78.48      7.09 o
  -2 -11   4       60.81       59.77      5.95 o
  -1 -11   4      381.86      389.98     19.56 o
   0 -11   4       91.02       90.44      7.05 o
   1 -11   4     1312.95     1296.15     33.74 o
   2 -11   4      667.58      637.12     40.52 o
   3 -11   4        1.91        1.00      2.70 o
   4 -11   4      223.73      264.65     18.17 o
   5 -11   4        2.78        2.81      5.05 o
  -5 -10   4       15.45       19.28      6.11 o
  -4 -10   4      103.75      105.80      8.43 o
  -3 -10   4      305.46      314.56     13.66 o
  -2 -10   4      464.40      480.79     15.88 o
  -1 -10   4       11.46        8.04      2.65 o
   0 -10   4        3.14        1.95      2.13 o
   1 -10   4       28.98       36.07      7.02 o
   2 -10   4       46.68       42.76      7.50 o
   3 -10   4      260.91      258.99     11.22 o
   4 -10   4       53.94       48.67      8.57 o
   5 -10   4       26.84       35.52      8.22 o
  -5  -9   4       51.16       59.03      6.51 o
  -4  -9   4        0.19        0.58      2.42 o
  -3  -9   4       17.74       19.51      3.47 o
  -2  -9   4       29.28       28.38      3.92 o
  -1  -9   4       42.58       39.93      4.30 o
   0  -9   4       60.63       62.62      5.32 o
   1  -9   4       16.06       22.31      3.60 o
   2  -9   4        1.99        3.38      2.32 o
   3  -9   4      135.38      141.69      7.71 o
   4  -9   4       48.74       68.17      9.81 o
   5  -9   4      104.15      118.76     13.45 o
   6  -9   4        7.82        8.53      5.65 o
  -6  -8   4        1.94       -3.12      2.51 o
  -5  -8   4       29.74       28.42      6.37 o
  -4  -8   4      504.68      503.40     13.39 o
  -3  -8   4      295.08      297.12      8.91 o
  -2  -8   4       25.06       26.07      3.20 o
  -1  -8   4        0.04        0.44      1.19 o
   0  -8   4      140.39      120.20      4.46 o
   1  -8   4      690.45      681.08     14.76 o
   2  -8   4        1.75        0.71      1.38 o
   3  -8   4      615.26      658.50     15.45 o
   4  -8   4        2.65        1.05      1.87 o
   5  -8   4      187.60      217.39     10.85 o
   6  -8   4       20.84       16.93      6.16 o
  -6  -7   4        0.03       -2.18      2.48 o
  -5  -7   4        5.08        2.00      3.52 o
  -4  -7   4       12.49       14.30      2.61 o
  -3  -7   4     1116.04     1217.67     24.70 o
  -2  -7   4      306.40      322.11     10.11 o
  -1  -7   4     1102.00     1135.58     24.16 o
   0  -7   4       13.51        5.80      1.37 o
   1  -7   4        0.14        0.42      1.05 o
   2  -7   4      141.71      160.40      5.57 o
   3  -7   4       24.96       31.16      5.00 o
   4  -7   4       61.93       66.49      4.64 o
   5  -7   4        7.82        4.63      2.84 o
   6  -7   4      109.32      131.74     14.40 o
  -6  -6   4       42.44       54.42      6.55 o
  -5  -6   4       24.13       22.91      4.06 o
  -4  -6   4      385.73      384.41     10.78 o
  -3  -6   4      162.39      178.43      7.70 o
  -2  -6   4        0.87        1.37      1.16 o
  -1  -6   4     2293.63     2372.51     42.49 o
   0  -6   4       52.68       64.86      3.07 o
   1  -6   4      218.93      229.73      6.33 o
   2  -6   4       95.92       80.04      6.17 o
   3  -6   4     2729.94     2815.43     51.16 o
   4  -6   4      749.46      706.72     16.37 o
   5  -6   4       50.77       48.75      5.49 o
   6  -6   4       72.15       64.46     10.22 o
   7  -6   4      154.08      171.40     12.38 o
  -7  -5   4       29.22       30.73      5.68 o
  -6  -5   4      375.21      420.24     16.35 o
  -5  -5   4       35.05       31.80      3.65 o
  -4  -5   4        2.24        1.20      1.86 o
  -3  -5   4       11.35       11.69      1.96 o
  -2  -5   4     1676.75     1719.46     32.69 o
  -1  -5   4       75.12       75.44      3.12 o
   0  -5   4       26.68       18.43      1.74 o
   1  -5   4      478.71      435.50      9.67 o
   2  -5   4      453.17      503.83     11.32 o
   3  -5   4      120.61      138.12      5.28 o
   4  -5   4      227.62      220.76      7.34 o
   5  -5   4       22.49       35.77      6.90 o
   6  -5   4      219.33      251.19     12.08 o
   7  -5   4        9.94       10.41      3.82 o
  -7  -4   4       38.47       37.21      8.25 o
  -6  -4   4       22.81       25.39      4.70 o
  -5  -4   4       66.31       83.42      6.98 o
  -4  -4   4      110.26      109.82      4.93 o
  -3  -4   4      197.47      215.31      6.57 o
  -2  -4   4      423.58      476.12     12.85 o
  -1  -4   4       79.49       69.83      3.62 o
   0  -4   4      271.62      258.88      7.88 o
   1  -4   4      441.30      423.33      9.23 o
   2  -4   4      268.11      277.71      7.19 o
   3  -4   4        2.14       -1.30      1.00 o
   4  -4   4      844.66      837.24     18.19 o
   5  -4   4        5.70        6.24      2.64 o
   6  -4   4       50.54       47.67      5.94 o
   7  -4   4        2.69        3.41      3.18 o
  -7  -3   4       45.75       41.55      6.19 o
  -6  -3   4        0.15       -0.14      2.43 o
  -5  -3   4      205.33      196.82      9.53 o
  -4  -3   4       23.16       23.79      3.02 o
  -3  -3   4      185.80      207.87      6.24 o
  -2  -3   4     6868.52     7115.45    121.16 o
  -1  -3   4      198.85      193.81      4.93 o
   0  -3   4     1082.77     1073.70     19.54 o
   1  -3   4      652.78      648.06     12.76 o
   2  -3   4      421.98      456.88     10.14 o
   3  -3   4       84.71      110.11      4.37 o
   4  -3   4       30.51       30.19      3.58 o
   5  -3   4        0.87        0.44      1.48 o
   6  -3   4       46.87       41.48      5.48 o
   7  -3   4       30.25       24.40      4.85 o
  -7  -2   4       18.54       21.88      6.98 o
  -6  -2   4       59.83       48.17      5.94 o
  -5  -2   4      533.77      557.87     18.07 o
  -4  -2   4       39.73       45.71      8.14 o
  -3  -2   4      203.20      187.82      5.68 o
  -2  -2   4        4.42        0.71      0.90 o
  -1  -2   4      597.23      552.85     13.78 o
   0  -2   4      213.91      200.57      5.12 o
   1  -2   4     3911.63     4106.28     70.21 o
   2  -2   4     1013.39     1021.66     19.54 o
   3  -2   4       64.18       54.57      3.39 o
   4  -2   4      310.67      323.44     10.81 o
   5  -2   4       88.62       82.47      4.79 o
   6  -2   4       41.17       30.84      4.73 o
   7  -2   4       86.19       87.09      8.87 o
  -7  -1   4        7.40        7.21      3.59 o
  -6  -1   4      374.20      372.34     15.08 o
  -5  -1   4       21.86       25.12      5.68 o
  -4  -1   4       22.20       18.15      2.60 o
  -3  -1   4       40.58       51.50      5.51 o
  -2  -1   4     2438.15     2506.83     44.02 o
  -1  -1   4     3859.88     3910.95     66.71 o
   0  -1   4     3957.02     3803.98    113.15 o
   1  -1   4     7259.34     7136.50    121.19 o
   2  -1   4       63.50       51.81      2.64 o
   3  -1   4     1499.42     1477.20     54.80 o
   4  -1   4       81.63       98.04      4.41 o
   5  -1   4      219.20      193.88      7.04 o
   6  -1   4       13.51       11.65      3.39 o
   7  -1   4       13.29        8.97      3.58 o
  -7   0   4      146.77      160.28     13.53 o
  -6   0   4        1.19       -1.74      2.47 o
  -5   0   4      806.51      799.20     24.25 o
  -4   0   4       36.72       36.24      5.09 o
  -3   0   4      126.84      119.33      5.74 o
  -2   0   4      279.76      268.01      6.27 o
  -1   0   4     3999.78     4026.17     68.59 o
   0   0   4     1124.87     1122.23     19.98 o
   1   0   4    12350.36    11413.82    195.81 o
   2   0   4      336.86      299.92     13.04 o
   3   0   4       25.30       37.71      3.41 o
   4   0   4       42.24       40.71      3.23 o
   5   0   4       27.28       25.80      3.03 o
   6   0   4      112.19       97.09      8.09 o
   7   0   4      112.92      107.84     16.38 o
  -7   1   4       56.47       64.48      7.74 o
  -6   1   4      282.54      283.26     12.96 o
  -5   1   4        6.32        2.45      2.36 o
  -4   1   4      222.06      242.94      9.85 o
  -3   1   4       22.16       19.92      2.80 o
  -2   1   4       15.99       12.27      1.13 o
  -1   1   4      213.14      246.88      6.59 o
   0   1   4        0.49        0.68      0.69 o
   1   1   4      374.11      360.00      9.40 o
   2   1   4      254.17      254.52      7.88 o
   3   1   4      113.28      116.13      4.37 o
   4   1   4      693.49      672.61     18.52 o
   5   1   4      185.37      195.28      7.15 o
   6   1   4        0.85        2.00      2.42 o
   7   1   4      103.98      103.26      9.93 o
  -7   2   4       46.41       42.69      6.53 o
  -6   2   4       18.83       20.27      4.36 o
  -5   2   4       14.55       17.64      3.60 o
  -4   2   4     1639.87     1633.03     39.61 o
  -3   2   4      105.48      119.39      6.82 o
  -2   2   4      350.47      387.20     15.88 o
  -1   2   4      153.54      132.95      3.69 o
   0   2   4       65.93       60.58      2.85 o
   1   2   4        1.80        0.28      0.80 o
   2   2   4      822.11      778.59     15.64 o
   3   2   4      701.25      680.06     14.63 o
   4   2   4      313.94      299.91     10.52 o
   5   2   4      158.15      135.54      7.45 o
   6   2   4        0.66        0.39      1.81 o
   7   2   4       82.40       80.02      7.91 o
  -7   3   4       26.86       39.28      6.43 o
  -6   3   4       21.70       22.98      6.95 o
  -5   3   4        2.60        0.47      2.28 o
  -4   3   4     1077.86     1068.11     28.19 o
  -3   3   4      437.34      510.62     15.12 o
  -2   3   4        1.82        1.23      0.64 o
  -1   3   4      432.81      436.53     11.37 o
   0   3   4       19.84       18.62      1.57 o
   1   3   4     7281.63     7473.56    126.95 o
   2   3   4      808.47      783.21     15.75 o
   3   3   4        2.08        3.57      1.30 o
   4   3   4      290.26      262.41      8.07 o
   5   3   4      334.05      345.68     12.16 o
   6   3   4       81.67       75.56     14.45 o
   7   3   4       22.62       21.56      5.26 o
  -7   4   4        0.00       -0.36      3.19 o
  -6   4   4       17.26       27.47      5.27 o
  -5   4   4       43.42       36.65      5.13 o
  -4   4   4       79.35       96.73      7.27 o
  -3   4   4     1298.35     1354.87     32.99 o
  -2   4   4     1110.40     1183.68     22.26 o
  -1   4   4      549.26      586.59     11.99 o
   0   4   4        0.19       -0.08      0.77 o
   1   4   4       54.40       49.27      2.55 o
   2   4   4      202.39      205.18      5.90 o
   3   4   4       38.40       30.21      2.77 o
   4   4   4       12.25       11.87      2.15 o
   5   4   4      158.28      174.92      7.00 o
   6   4   4        5.00        7.17      2.96 o
   7   4   4      129.52      116.36      9.61 o
  -6   5   4      380.08      399.94     16.52 o
  -5   5   4      153.05      149.88     19.00 o
  -4   5   4      820.55      808.64     23.16 o
  -3   5   4       36.54       41.19      4.37 o
  -2   5   4       35.03       39.18      2.58 o
  -1   5   4       55.39       61.14      2.99 o
   0   5   4       54.43       49.62      5.11 o
   1   5   4      717.44      824.38     19.68 o
   2   5   4     3289.36     3700.94     64.98 o
   3   5   4      563.13      558.64     13.01 o
   4   5   4      606.93      588.53     15.74 o
   5   5   4     1746.65     1733.20     49.36 o
   6   5   4       23.75       23.99      3.57 o
   7   5   4      287.04      269.59     17.09 o
  -6   6   4        9.70       10.23      3.92 o
  -5   6   4        5.31        0.16      2.38 o
  -4   6   4      134.71      116.14      7.63 o
  -3   6   4       32.16       35.52      4.14 o
  -2   6   4      829.15      940.60     18.86 o
  -1   6   4       16.45       19.50      3.07 o
   0   6   4       29.47       41.11      2.38 o
   1   6   4       21.34       22.36      2.32 o
   2   6   4      602.36      531.85     12.04 o
   3   6   4      124.65      128.32      5.86 o
   4   6   4      101.70       99.84      5.89 o
   5   6   4       26.22       25.62      3.39 o
   6   6   4        2.01        0.21      1.99 o
   7   6   4        3.63        2.16      3.04 o
  -6   7   4       86.50      135.93     10.84 o
  -5   7   4       34.74       37.15      5.52 o
  -4   7   4       28.32       24.27      6.16 o
  -3   7   4      194.81      217.25      9.36 o
  -2   7   4      660.87      693.18     18.69 o
  -1   7   4        7.53       10.22      3.70 o
   0   7   4      646.57      592.75     14.89 o
   1   7   4       93.19       99.51      3.99 o
   2   7   4     1169.00     1232.97     24.21 o
   3   7   4        8.96       13.63      2.98 o
   4   7   4        0.13        0.11      1.47 o
   5   7   4       15.09       14.92      3.28 o
   6   7   4        3.11        6.19      3.73 o
   7   7   4       12.90       14.36      6.11 o
  -6   8   4      280.69      334.48     23.69 o
  -5   8   4      268.67      331.64     14.27 o
  -4   8   4      627.21      616.74     19.80 o
  -3   8   4       79.41       59.92     12.51 o
  -2   8   4      252.76      267.38      9.81 o
  -1   8   4       18.09       25.73      3.25 o
   0   8   4       77.65       82.49      8.86 o
   1   8   4      586.19      542.94     23.00 o
   2   8   4      448.03      433.69     14.35 o
   3   8   4      129.51      125.81      6.39 o
   4   8   4      183.09      188.52      7.17 o
   5   8   4       71.82       79.75      5.76 o
   6   8   4       38.75       41.96      4.68 o
  -5   9   4       58.54       57.60     10.33 o
  -4   9   4        9.29       -0.22      4.08 o
  -3   9   4      484.75      454.15     23.80 o
  -2   9   4      246.30      255.08     16.17 o
  -1   9   4       18.76       22.65      5.75 o
   0   9   4       36.17       30.19      5.93 o
   1   9   4      105.98      101.75     10.01 o
   2   9   4       86.70      104.82     13.06 o
   3   9   4      334.49      324.82     13.59 o
   4   9   4       33.55       40.85      5.46 o
   5   9   4      529.18      563.60     19.80 o
   6   9   4        6.66        4.89      3.37 o
  -5  10   4        0.23        2.04      5.29 o
  -4  10   4        0.57       11.05      5.76 o
  -3  10   4        6.49        0.81      4.20 o
  -2  10   4     1291.00     1277.90     48.97 o
  -1  10   4      926.40      907.40     36.81 o
   0  10   4      174.52      185.04     13.04 o
   1  10   4      735.89      361.68     18.95 o
   2  10   4      333.64      321.48     14.12 o
   3  10   4      861.23      799.60     24.10 o
   4  10   4      100.62      113.77      9.01 o
   5  10   4        3.36        2.10      2.78 o
   6  10   4        0.28        3.16      3.22 o
  -4  11   4       15.09       13.14      6.59 o
  -3  11   4       66.79       85.60     12.27 o
  -2  11   4        9.99        5.91      4.79 o
  -1  11   4       10.71        7.43      4.59 o
   0  11   4       74.16       74.13      9.75 o
   1  11   4       65.38       56.28      6.03 o
   2  11   4        9.36       15.98      3.58 o
   3  11   4      136.80      140.46     10.10 o
   4  11   4      343.76      327.86     18.94 o
   5  11   4       71.12       73.21      7.82 o
  -4  12   4      127.04      137.00     16.80 o
  -3  12   4      186.54      170.78     17.36 o
  -2  12   4      130.94      130.77     14.40 o
  -1  12   4        4.29        4.93      4.24 o
   0  12   4       48.81       43.36      8.01 o
   1  12   4      230.69      231.33     12.57 o
   2  12   4        0.15       -1.14      2.28 o
   3  12   4        0.73        0.65      2.65 o
   4  12   4        0.13       -0.53      2.77 o
   5  12   4       72.02       88.67      9.07 o
  -3  13   4       30.87       26.87      8.18 o
  -2  13   4       89.04       99.36     13.30 o
  -1  13   4       46.00       53.87      9.60 o
   0  13   4       60.44       72.24     15.78 o
   1  13   4       12.16        9.66      3.49 o
   2  13   4       41.00       36.36      5.55 o
   3  13   4      113.51      126.93     10.24 o
   4  13   4        0.04       -2.09      2.55 o
  -2  14   4        6.19        4.67      5.21 o
  -1  14   4        5.51        6.50      3.72 o
   0  14   4      293.23      329.93     14.74 o
   1  14   4       35.43       36.70      5.75 o
   2  14   4       35.52       49.74      7.01 o
   3  14   4       17.55        1.86      3.57 o
  -1  15   4        1.77       -2.92      4.65 o
   0  15   4       12.36        8.25      4.48 o
   1  15   4        3.63        4.77      3.54 o
   2  15   4        7.60        4.04      6.36 o
   0 -15   5       45.37       74.66     12.31 o
  -2 -14   5       11.26        0.57      4.51 o
  -1 -14   5        1.78       -2.30      4.18 o
   0 -14   5      169.04      206.52     16.73 o
   1 -14   5      222.05      275.62     19.64 o
   2 -14   5        8.13        1.32      4.83 o
  -3 -13   5        3.26        2.05      4.32 o
  -2 -13   5       21.94       17.83      6.59 o
  -1 -13   5        2.09        6.00      4.96 o
   0 -13   5       39.23       32.95      7.85 o
   1 -13   5        1.77       -0.49      4.20 o
   2 -13   5       22.69       24.65      4.90 o
   3 -13   5       60.23       64.25      7.22 o
  -4 -12   5       20.59       31.98      8.11 o
  -3 -12   5        4.13        4.15      4.34 o
  -2 -12   5        7.17        9.76      5.15 o
  -1 -12   5       58.13       53.48      9.12 o
   0 -12   5      236.76      227.95     10.54 o
   1 -12   5       62.59       71.43      6.86 o
   2 -12   5       98.49      117.57     15.41 o
   3 -12   5      278.46      302.13     13.37 o
   4 -12   5      176.58      198.07     16.20 o
  -5 -11   5       17.55       13.03      5.97 o
  -4 -11   5      291.05      324.91     20.78 o
  -3 -11   5        2.77        3.32      3.73 o
  -2 -11   5      186.44      185.63     14.27 o
  -1 -11   5       26.01       29.50      4.24 o
   0 -11   5       34.13       37.04      4.67 o
   1 -11   5        0.84       -0.87      2.29 o
   2 -11   5      135.20      140.37     10.98 o
   3 -11   5        5.15        4.36      3.08 o
   4 -11   5        4.09        4.46      5.13 o
   5 -11   5       58.19       62.64     10.55 o
  -5 -10   5       41.57       30.82      7.63 o
  -4 -10   5      182.18      196.55     15.28 o
  -2 -10   5        7.63        7.89      2.77 o
  -1 -10   5        0.35       -0.77      1.79 o
   0 -10   5       37.87       30.59      4.05 o
   1 -10   5      157.77      148.56      7.83 o
   2 -10   5       14.38       16.05      4.14 o
   3 -10   5      108.97      121.22     11.21 o
   4 -10   5        5.83       12.89      5.30 o
   5 -10   5       61.23       78.95     11.40 o
  -5  -9   5        0.22       -0.96      3.50 o
  -4  -9   5      104.21       98.06     10.35 o
  -3  -9   5       21.73       28.51      4.08 o
  -2  -9   5        9.79        8.23      2.59 o
  -1  -9   5      400.74      463.38     14.56 o
   0  -9   5       23.90       26.26      3.59 o
   1  -9   5      567.73      539.70     16.44 o
   2  -9   5      885.11      905.59     24.67 o
   3  -9   5        0.64        0.80      2.31 o
   4  -9   5      174.42      202.83      7.93 o
   5  -9   5       39.65       45.39      8.85 o
   6  -9   5       43.73       58.00     10.69 o
  -5  -8   5       15.30       16.67      3.85 o
  -4  -8   5      572.83      570.13     14.71 o
  -3  -8   5       95.26       94.99      5.20 o
  -2  -8   5      183.57      175.58      7.72 o
  -1  -8   5      136.74      132.70      5.01 o
   0  -8   5      751.28      783.50     16.44 o
   1  -8   5       46.14       45.06      3.25 o
   2  -8   5      602.26      645.36     14.78 o
   3  -8   5      616.23      603.23     14.53 o
   4  -8   5      131.92      107.50      9.87 o
   5  -8   5       79.40       72.23     16.19 o
   6  -8   5       10.49       14.58      6.06 o
  -6  -7   5        5.26        8.52      3.51 o
  -5  -7   5       63.98       63.43      6.15 o
  -4  -7   5      192.43      223.34      8.13 o
  -3  -7   5     1639.76     1662.40     32.28 o
  -2  -7   5      253.03      258.42      8.86 o
  -1  -7   5      457.21      480.02     11.11 o
   0  -7   5      646.47      701.98     14.76 o
   1  -7   5      135.40      140.94      4.97 o
   2  -7   5        0.19        2.24      1.40 o
   3  -7   5     1703.95     1878.08     36.01 o
   4  -7   5      110.93       98.87      5.80 o
   5  -7   5       81.29       88.18      7.69 o
   6  -7   5      256.57      273.26     13.08 o
  -6  -6   5        0.76        0.72      2.77 o
  -5  -6   5        0.03        1.27      1.78 o
  -4  -6   5       75.85       89.44      9.50 o
  -3  -6   5      112.36      105.61      6.04 o
  -2  -6   5      641.13      659.48     14.33 o
  -1  -6   5        1.46        1.23      1.14 o
   0  -6   5      142.48      151.30     11.91 o
   1  -6   5       12.94       17.22      1.92 o
   2  -6   5      320.73      327.45      8.63 o
   3  -6   5      350.80      330.26      9.20 o
   4  -6   5      162.43      172.41      6.59 o
   5  -6   5       52.24       54.34      5.85 o
   6  -6   5      550.28      544.81     64.94 o
   7  -6   5       38.19       48.87      6.86 o
  -6  -5   5       40.11       32.76      5.32 o
  -5  -5   5        0.41        0.54      2.20 o
  -4  -5   5        0.02        0.13      1.45 o
  -3  -5   5       17.91       17.60      2.77 o
  -2  -5   5      267.25      266.57      7.25 o
  -1  -5   5       48.28       46.70      4.80 o
   0  -5   5       42.81       31.02      2.19 o
   1  -5   5      663.12      732.71     15.90 o
   2  -5   5       13.68       12.42      1.78 o
   3  -5   5     1066.67     1116.26     22.56 o
   4  -5   5       23.52       27.66      3.33 o
   5  -5   5        6.27        9.66      3.01 o
   7  -5   5       57.95       59.41      7.25 o
  -7  -4   5       70.16       56.21      7.26 o
  -6  -4   5       12.97       19.17      5.82 o
  -5  -4   5       26.58       18.30      4.59 o
  -4  -4   5       19.92       21.86      3.74 o
  -3  -4   5      354.25      365.83      9.37 o
  -2  -4   5        0.26        1.36      1.03 o
  -1  -4   5     1706.96     1660.30     85.29 o
   0  -4   5     1236.08     1239.79     22.83 o
   1  -4   5       44.81       47.76      3.16 o
   2  -4   5      133.78      141.05      6.08 o
   3  -4   5        0.08        1.46      1.30 o
   4  -4   5        0.10        0.12      1.33 o
   5  -4   5        0.17       -0.33      1.44 o
   6  -4   5       36.76       37.04      5.26 o
   7  -4   5      114.34      111.09     15.36 o
  -7  -3   5       12.53       14.47      4.71 o
  -6  -3   5      192.37      179.11     10.10 o
  -5  -3   5      156.84      148.42      8.22 o
  -4  -3   5      265.35      288.48      9.89 o
  -3  -3   5       10.91       10.71      1.76 o
  -2  -3   5     2189.30     2254.23     40.31 o
  -1  -3   5     1009.38     1018.06     19.02 o
   0  -3   5      889.29      944.62     17.51 o
   1  -3   5      999.66     1027.86     19.31 o
   2  -3   5      198.96      192.19      5.62 o
   3  -3   5       95.83       86.08      3.93 o
   4  -3   5       34.09       29.36      2.93 o
   5  -3   5      402.04      366.12     12.85 o
   6  -3   5        1.60        2.83      3.93 o
   7  -3   5       58.04       54.03      6.90 o
  -7  -2   5        3.20        1.38      2.96 o
  -6  -2   5      287.26      318.19     28.69 o
  -5  -2   5       16.63       18.84      4.78 o
  -4  -2   5      144.45      139.11      5.22 o
  -3  -2   5      658.92      712.53     15.00 o
  -2  -2   5       75.90       82.06      3.81 o
  -1  -2   5      189.49      200.05      7.17 o
   1  -2   5      132.32      125.14      3.73 o
   2  -2   5      576.99      684.99     14.04 o
   3  -2   5       56.09       59.61      4.51 o
   4  -2   5       22.35       23.31      3.64 o
   5  -2   5       72.69       76.72      8.06 o
   6  -2   5      228.49      232.65     11.12 o
   7  -2   5       12.72       23.82      7.70 o
  -7  -1   5      113.23      117.81     10.18 o
  -6  -1   5       57.39       50.00      6.15 o
  -5  -1   5       10.76       17.29      3.48 o
  -4  -1   5       41.40       30.61      4.13 o
  -3  -1   5       28.50       34.82      2.61 o
  -2  -1   5      719.73      695.68     17.89 o
  -1  -1   5      868.17      818.58     15.40 o
   0  -1   5      153.19       86.13      5.31 o
   1  -1   5       62.77       67.55      3.86 o
   2  -1   5      206.18      183.25      5.26 o
   3  -1   5        2.05        0.65      1.04 o
   4  -1   5      486.56      523.02     34.94 o
   5  -1   5       12.06       11.40      2.24 o
   6  -1   5       58.36       42.01      5.37 o
   7  -1   5       63.98       67.03      7.59 o
  -7   0   5        1.51        1.01      3.11 o
  -6   0   5      317.94      298.38     26.85 o
  -5   0   5       31.06       25.34      4.12 o
  -4   0   5      138.49      142.08      7.26 o
  -3   0   5       42.84       43.20      2.39 o
  -2   0   5     1062.78     1108.07     24.83 o
  -1   0   5     3587.94     3634.62     62.33 o
   0   0   5      777.87      759.90     14.21 o
   1   0   5     1620.30     1610.43     35.00 o
   2   0   5     2224.97     2364.65     45.78 o
   3   0   5       26.08       36.52      3.49 o
   4   0   5       13.18       10.58      1.97 o
   5   0   5      402.43      415.07     11.47 o
   6   0   5       59.37       51.20      8.06 o
   7   0   5        4.62        5.16      3.12 o
  -7   1   5        6.72        9.95      4.13 o
  -6   1   5        6.23        9.54      3.41 o
  -5   1   5       29.30       25.41      4.18 o
  -4   1   5      231.23      210.51      9.16 o
  -3   1   5      472.98      533.28     27.11 o
  -2   1   5      184.14      224.90      6.96 o
  -1   1   5      513.22      523.44     34.98 o
   0   1   5      152.42      184.76      5.61 o
   1   1   5     1535.07     1495.39     32.91 o
   2   1   5      326.88      289.89     16.79 o
   3   1   5      709.56      724.13     15.39 o
   4   1   5      492.27      493.89     14.94 o
   5   1   5       35.34       32.88      5.88 o
   6   1   5      158.05      152.38      7.31 o
   7   1   5        7.23       11.25      3.74 o
  -7   2   5      151.07      155.06     16.80 o
  -6   2   5       57.36       46.83      6.03 o
  -5   2   5      544.97      517.37     17.54 o
  -4   2   5      206.71      218.40      9.44 o
  -3   2   5      641.56      631.18     17.67 o
  -2   2   5      586.30      710.83     13.94 o
  -1   2   5      353.44      379.55      8.25 o
   0   2   5      638.29      571.21     11.42 o
   1   2   5      103.44       70.94      2.87 o
   2   2   5       79.53       78.13      5.81 o
   3   2   5      978.00      992.02     20.03 o
   4   2   5      134.80      144.52      6.88 o
   5   2   5       80.10       76.12      6.16 o
   6   2   5       24.20       22.87      3.31 o
   7   2   5       66.50       72.88      7.77 o
  -7   3   5       75.67       57.23      7.63 o
  -6   3   5       42.27       47.80      6.45 o
  -5   3   5     1611.57     1629.84     79.14 o
  -4   3   5        3.75        6.88      2.51 o
  -3   3   5       12.52       16.35      3.78 o
  -2   3   5       53.28       70.22      2.70 o
  -1   3   5      166.74      151.05      4.42 o
   0   3   5     1668.22     1586.67     28.64 o
   1   3   5     1483.24     1583.36     29.28 o
   2   3   5      109.70      119.58      4.28 o
   3   3   5      467.60      509.14     11.91 o
   4   3   5      340.88      321.70      9.54 o
   5   3   5      273.35      285.45      9.25 o
   6   3   5      158.98      181.06      9.29 o
   7   3   5       18.19       17.82      4.41 o
  -6   4   5      109.06      108.21      9.27 o
  -5   4   5        0.43       -2.15      1.93 o
  -4   4   5     1134.41     1170.38     30.67 o
  -3   4   5       41.52       33.64      3.98 o
  -2   4   5      248.67      246.27      6.32 o
  -1   4   5     2767.61     3093.07     54.13 o
   0   4   5        3.06        5.10      1.16 o
   1   4   5       25.65       17.57      1.98 o
   2   4   5      137.72      137.21      4.84 o
   3   4   5        8.99        4.54      1.62 o
   4   4   5      367.45      332.19      9.58 o
   5   4   5      102.58      111.29      8.56 o
   6   4   5      264.13      280.91     12.15 o
   7   4   5      195.59      190.57     10.98 o
  -6   5   5      199.45      197.23     16.77 o
  -5   5   5        8.62        7.99      3.29 o
  -4   5   5      247.39      238.08     10.56 o
  -3   5   5       40.28       57.47      5.36 o
  -2   5   5      233.67      238.35     11.17 o
  -1   5   5      811.41      903.23     17.84 o
   0   5   5     1357.12     1417.51     26.36 o
   1   5   5       21.01       16.11      4.47 o
   2   5   5      393.89      325.15      9.08 o
   3   5   5      983.93      999.83     20.75 o
   4   5   5      635.95      650.11     15.50 o
   5   5   5       28.44       32.07      3.67 o
   6   5   5       47.52       52.15      4.88 o
   7   5   5      111.79      113.81     17.50 o
  -6   6   5        0.00        0.51      3.34 o
  -5   6   5        2.48       -0.70      2.39 o
  -4   6   5        4.46        3.16      2.53 o
  -3   6   5       34.21       32.54      4.24 o
  -2   6   5        1.22        0.80      1.20 o
  -1   6   5      263.58      278.08     11.56 o
   0   6   5      881.04      949.30     20.21 o
   1   6   5      652.20      665.66     16.67 o
   2   6   5        0.98        1.22      1.13 o
   3   6   5       15.34       19.60      2.41 o
   4   6   5       55.21       58.32      4.44 o
   5   6   5      218.03      230.56      8.58 o
   6   6   5      223.36      214.54      8.85 o
   7   6   5       20.89       32.68      7.84 o
  -6   7   5       13.86       21.83      5.20 o
  -5   7   5       47.67       40.20      5.78 o
  -4   7   5      497.23      547.96     18.17 o
  -3   7   5      276.27      264.63     10.64 o
  -2   7   5        0.88        1.90      1.67 o
  -1   7   5       67.56       58.97      3.44 o
   0   7   5       10.04       20.16      2.02 o
   1   7   5        0.98        1.06      0.92 o
   2   7   5       10.74       11.19      1.84 o
   3   7   5       11.29       11.06      3.18 o
   4   7   5      167.78      176.80      6.92 o
   5   7   5        0.85        2.79      2.01 o
   6   7   5      203.18      214.99      8.97 o
   7   7   5      117.36      113.20      7.89 o
  -5   8   5       17.59       17.34      4.37 o
  -4   8   5       16.39       12.00      3.49 o
  -3   8   5      847.14      828.24     34.83 o
  -2   8   5        0.63        1.89      1.45 o
  -1   8   5       80.88       78.19      4.08 o
   0   8   5       86.05       89.88      5.95 o
   1   8   5      140.45      131.07     19.96 o
   2   8   5       43.33       35.51      4.35 o
   3   8   5      413.85      434.94     11.44 o
   4   8   5       53.70       44.31      4.86 o
   5   8   5      107.13      108.91      6.79 o
   6   8   5       37.25       31.40      6.63 o
  -5   9   5       84.40       78.59     12.25 o
  -4   9   5        7.40        5.66      4.82 o
  -3   9   5        8.45       19.82      6.48 o
  -2   9   5      300.05      300.75     11.36 o
  -1   9   5       11.47       10.73      4.49 o
   0   9   5      187.26      185.53      8.72 o
   1   9   5      526.48      517.64     16.53 o
   2   9   5      141.11      134.28      7.59 o
   3   9   5      141.28      149.25      8.37 o
   4   9   5       67.59       67.07      6.81 o
   5   9   5      131.10      156.96     15.08 o
   6   9   5       86.55       82.87      8.54 o
  -5  10   5        0.01        1.01      4.98 o
  -4  10   5      251.24      297.94     20.54 o
  -3  10   5      311.62      335.63     20.86 o
  -2  10   5      147.40      173.63     13.93 o
  -1  10   5       51.53       62.91      5.97 o
   0  10   5        5.21        8.43      2.87 o
   1  10   5      619.73      608.49     19.13 o
   2  10   5      112.81      122.98      8.74 o
   3  10   5       21.30       21.42      4.11 o
   4  10   5      313.08      285.35     12.98 o
   5  10   5       66.63       80.86      8.20 o
   6  10   5       75.34       85.75     12.48 o
  -4  11   5       83.07      123.26     15.77 o
  -3  11   5        0.96        4.57      4.71 o
  -2  11   5        4.10        3.29      4.78 o
  -1  11   5       22.20       22.39      4.17 o
   0  11   5      227.17      217.42     11.69 o
   1  11   5      288.89      307.15     12.75 o
   2  11   5       50.34       59.09      6.42 o
   3  11   5      238.59      245.76     11.84 o
   4  11   5        0.46       -1.41      3.08 o
   5  11   5        2.01        2.44      2.96 o
  -4  12   5       30.15       21.68      8.14 o
  -3  12   5       40.45       37.86      8.93 o
  -2  12   5        0.09        1.39      4.39 o
  -1  12   5       85.15      101.59     22.06 o
   0  12   5      262.02      275.40     19.96 o
   1  12   5       70.82       77.35      7.53 o
   2  12   5       18.49       18.92      4.21 o
   3  12   5       29.74       23.27      7.55 o
   4  12   5       15.62       10.57      3.83 o
   5  12   5      129.33      128.03     17.64 o
  -3  13   5       49.44       62.53     12.12 o
  -2  13   5        5.29        7.12      5.60 o
  -1  13   5        0.23       -1.69      2.49 o
   0  13   5        4.68        6.88      3.37 o
   1  13   5        0.20       -0.44      2.40 o
   2  13   5        7.14        7.09      6.47 o
   3  13   5      267.79      277.43     13.71 o
   4  13   5       30.57       23.49      5.14 o
  -2  14   5        0.88       -1.37      4.85 o
  -1  14   5       34.22       20.04      7.23 o
   0  14   5       53.63       55.33      6.98 o
   1  14   5        6.03        8.72      4.46 o
   2  14   5       14.56       14.34      4.40 o
   3  14   5       27.28       23.21      8.12 o
   0  15   5       89.44       90.49      9.14 o
   1  15   5        0.47       -0.21      3.58 o
  -2 -14   6        1.01       -2.53      4.33 o
  -1 -14   6       15.47       11.73      6.29 o
   0 -14   6        5.76        1.68      4.83 o
   1 -14   6      525.92      564.91     30.11 o
   2 -14   6      196.21      197.85     16.43 o
  -3 -13   6       56.73       54.15     10.43 o
  -2 -13   6      115.56      125.51     14.96 o
  -1 -13   6        0.02       -1.49      3.63 o
   0 -13   6      306.73      336.28     21.30 o
   1 -13   6       34.36       15.15      6.40 o
   2 -13   6        9.40       13.22      5.77 o
   3 -13   6       27.96       29.20      7.68 o
  -4 -12   6      172.84      249.19     18.82 o
  -3 -12   6        0.08        0.23      4.04 o
  -2 -12   6       41.14       39.81      8.17 o
  -1 -12   6        0.16       -2.51      3.37 o
   0 -12   6       77.79       85.70     11.28 o
   1 -12   6       31.00       26.58      7.06 o
   2 -12   6      597.78      643.91     20.90 o
   3 -12   6       59.79       58.46      6.74 o
   4 -12   6       54.49       57.55     10.44 o
  -4 -11   6       73.63       55.23      9.93 o
  -3 -11   6       15.60       16.45      5.69 o
  -2 -11   6        0.32       -1.43      3.16 o
  -1 -11   6      143.57       98.20     11.48 o
   0 -11   6       10.62       15.04      5.24 o
   1 -11   6       85.60       74.19      6.50 o
   2 -11   6      200.74      184.19      9.61 o
   3 -11   6      332.86      337.98     13.76 o
   4 -11   6        0.58       -1.45      4.11 o
   5 -11   6       75.09       79.89     11.71 o
  -5 -10   6       29.97       26.57      7.33 o
  -4 -10   6      259.15      286.79     18.69 o
  -2 -10   6        3.10       -1.02      2.97 o
  -1 -10   6      108.10       78.76      9.88 o
   0 -10   6      257.50      242.16      9.90 o
   1 -10   6       17.36       23.01      3.82 o
   2 -10   6     1092.09     1127.36     30.02 o
   3 -10   6      178.00      174.08      9.18 o
   4 -10   6       52.12       62.32      6.62 o
   5 -10   6       59.02       58.22      9.97 o
  -5  -9   6        1.85        5.14      4.72 o
  -4  -9   6      447.47      482.40     24.60 o
  -3  -9   6        0.06       -0.54      2.76 o
  -2  -9   6       14.90       19.09      4.63 o
  -1  -9   6       70.47       68.02      7.80 o
   0  -9   6        0.84       -0.47      1.74 o
   1  -9   6       76.11       82.62      6.24 o
   2  -9   6      112.58      130.90      7.40 o
   3  -9   6       72.82       62.32      4.68 o
   4  -9   6       28.64       25.93      3.52 o
   5  -9   6       74.19       83.02      7.71 o
   6  -9   6        8.57       13.85      6.94 o
  -6  -8   6        4.85        2.48      4.62 o
  -5  -8   6      326.87      359.14     18.02 o
  -4  -8   6      646.15      661.08     20.47 o
  -3  -8   6       58.94       62.19      4.50 o
  -2  -8   6      280.07      280.40     12.87 o
  -1  -8   6       21.02       15.52      2.96 o
   0  -8   6      128.87      131.29      4.93 o
   1  -8   6      106.34      115.09      4.81 o
   2  -8   6       37.06       38.16      3.36 o
   3  -8   6     1328.35     1369.11     33.39 o
   4  -8   6       64.61       71.64      5.20 o
   5  -8   6       62.52       74.17      7.10 o
   6  -8   6       43.89       42.80      6.19 o
  -6  -7   6       26.09       30.38      7.27 o
  -5  -7   6      106.51      113.59      8.51 o
  -4  -7   6       24.03       27.67      5.33 o
  -3  -7   6       51.67       44.42      4.78 o
  -2  -7   6        6.86        8.43      1.82 o
  -1  -7   6      215.23      231.10      8.39 o
   0  -7   6       63.30       74.94      3.66 o
   1  -7   6        0.29        2.61      1.37 o
   2  -7   6      853.44      848.88     18.07 o
   3  -7   6      169.90      168.33      6.41 o
   4  -7   6       45.13       49.33      4.19 o
   5  -7   6     1325.63     1352.24     35.89 o
   6  -7   6        0.59        2.94      3.06 o
  -5  -6   6        1.18        1.68      3.40 o
  -4  -6   6      111.85      113.75      5.44 o
  -3  -6   6     1196.55     1249.56     25.17 o
  -2  -6   6      203.79      211.52      7.96 o
  -1  -6   6      107.55       98.13      3.93 o
   0  -6   6      584.66      656.32     13.76 o
   1  -6   6      542.79      581.90     12.78 o
   2  -6   6      362.32      342.57      8.98 o
   3  -6   6      712.89      711.81     16.06 o
   4  -6   6       84.34       91.48      5.54 o
   5  -6   6      144.29      120.00      8.68 o
   6  -6   6       82.44       71.03      7.37 o
   7  -6   6        1.90        2.68      3.18 o
  -6  -5   6       44.10       48.26      9.06 o
  -5  -5   6      115.27      134.83      8.45 o
  -4  -5   6       34.35       30.67      3.76 o
  -3  -5   6     1259.35     1363.70     33.36 o
  -2  -5   6     1892.83     1862.67     36.24 o
  -1  -5   6      859.88      896.13     21.11 o
   0  -5   6     1098.55     1156.42     22.83 o
   1  -5   6       42.92       56.85      4.55 o
   2  -5   6        2.57        0.68      1.42 o
   3  -5   6        0.68        0.75      1.37 o
   4  -5   6      119.86      119.30      5.68 o
   5  -5   6       69.93       67.30      5.03 o
   6  -5   6       18.36       19.12      4.21 o
   7  -5   6      140.17      144.74     16.40 o
  -6  -4   6        8.57        2.11      4.68 o
  -5  -4   6        1.19        0.84      2.19 o
  -4  -4   6      352.14      367.30     10.18 o
  -3  -4   6      188.14      196.30      6.38 o
  -2  -4   6      319.51      366.63     11.45 o
  -1  -4   6      243.15      262.22      7.82 o
   0  -4   6      894.54      941.25     17.93 o
   1  -4   6      339.75      374.75      8.59 o
   2  -4   6      256.86      280.79      7.45 o
   3  -4   6        0.76        0.70      1.13 o
   4  -4   6      274.85      280.47      8.65 o
   5  -4   6      434.75      423.87     11.95 o
   6  -4   6       72.51       63.76      6.73 o
   7  -4   6       78.60       80.39      8.32 o
  -7  -3   6      146.33      142.59     11.24 o
  -6  -3   6      451.29      461.05     26.64 o
  -5  -3   6      148.54      152.61     13.19 o
  -4  -3   6        4.50        3.58      1.56 o
  -3  -3   6      320.85      321.22     10.03 o
  -2  -3   6      127.12      119.86      4.24 o
  -1  -3   6        3.33        6.48      1.05 o
   0  -3   6        0.84        2.41      2.44 o
   1  -3   6     3295.88     3644.55     63.13 o
   2  -3   6     2311.22     2464.59     44.14 o
   3  -3   6      917.90      952.14     20.97 o
   4  -3   6     1421.75     1412.34     28.21 o
   5  -3   6      255.18      258.81      8.71 o
   6  -3   6       43.75       43.58      8.22 o
   7  -3   6       16.20       13.91      4.21 o
  -7  -2   6        0.44        2.15      3.42 o
  -6  -2   6       98.84       96.38      8.40 o
  -5  -2   6        0.32        0.76      2.13 o
  -4  -2   6       97.07       79.73     15.10 o
  -3  -2   6        1.52        0.19      1.08 o
  -2  -2   6      374.43      349.89      9.77 o
  -1  -2   6      223.86      197.31      5.00 o
   0  -2   6     1550.71     1483.00     47.58 o
   1  -2   6     1539.70     1582.08     28.62 o
   2  -2   6     3678.81     4061.37     70.60 o
   3  -2   6      157.39      148.80      5.27 o
   4  -2   6      165.61      172.39      6.27 o
   5  -2   6       90.14       86.28      6.64 o
   6  -2   6        5.11        2.81      2.87 o
   7  -2   6      284.06      285.31     13.67 o
  -7  -1   6       38.86       37.35      6.13 o
  -6  -1   6       36.89       41.04      5.69 o
  -5  -1   6      650.10      610.93     19.47 o
  -4  -1   6      159.06      164.27      7.93 o
  -3  -1   6      116.17      100.17      3.95 o
  -2  -1   6     6331.36     6650.23    113.41 o
  -1  -1   6      692.96      707.12     13.76 o
   0  -1   6      240.90      227.07      7.20 o
   1  -1   6      516.36      541.37     11.06 o
   2  -1   6       87.51      103.78      3.85 o
   3  -1   6      138.33      153.05      5.98 o
   4  -1   6       41.76       39.53      3.39 o
   5  -1   6       71.71       81.78      6.56 o
   6  -1   6        0.62       -1.28      2.13 o
   7  -1   6       86.44       71.97     13.21 o
  -7   0   6      107.39      100.18      9.39 o
  -6   0   6      144.06      142.10     10.34 o
  -5   0   6      723.89      735.92     22.32 o
  -4   0   6       28.08       31.32      4.16 o
  -3   0   6        0.46        3.01      1.08 o
  -2   0   6       96.10      130.00      4.15 o
  -1   0   6      288.00      346.20      7.69 o
   0   0   6        0.02        0.72      0.89 o
   1   0   6     5225.87     5098.59    106.32 o
   2   0   6     2175.90     2214.17     39.76 o
   3   0   6      241.69      222.56      6.66 o
   4   0   6        4.39        8.89      1.89 o
   5   0   6      113.83      122.23      7.69 o
   6   0   6      313.97      316.41     10.46 o
   7   0   6       52.05       54.46      6.66 o
  -7   1   6        4.50        2.80      3.54 o
  -6   1   6       53.32       60.17      6.79 o
  -5   1   6        0.99        6.87      3.33 o
  -4   1   6      240.81      234.47     15.54 o
  -3   1   6      103.13      109.44      5.89 o
  -2   1   6        0.12        0.35      0.97 o
  -1   1   6       51.82       78.75      2.97 o
   0   1   6     1591.90     1582.14     34.53 o
   1   1   6      436.67      458.50     11.91 o
   2   1   6     1043.24     1044.13     20.25 o
   3   1   6       12.45       15.76      2.03 o
   4   1   6       67.13       57.62      4.10 o
   5   1   6      521.92      483.81     12.92 o
   6   1   6      127.06      129.63      6.65 o
   7   1   6      109.11      107.63      9.45 o
  -7   2   6      112.13      145.30     11.73 o
  -6   2   6       61.14       73.81      7.73 o
  -5   2   6        3.37        1.12      2.55 o
  -4   2   6       10.53       16.59      5.41 o
  -3   2   6      597.86      595.10     17.10 o
  -2   2   6      936.44      986.39     22.55 o
  -1   2   6      795.13      793.41     15.49 o
   0   2   6     1252.25     1283.90     23.67 o
   1   2   6      116.56      106.12      3.93 o
   2   2   6     1596.03     1606.95     29.80 o
   3   2   6      371.17      377.52      9.61 o
   4   2   6      247.61      248.95      9.59 o
   5   2   6        3.11        3.66      2.27 o
   6   2   6      982.97      959.17     27.84 o
   7   2   6        1.05        3.04      2.92 o
  -6   3   6        0.36        2.03      3.04 o
  -5   3   6       25.64       31.14      4.80 o
  -4   3   6      846.30      805.61     22.96 o
  -3   3   6      731.73      711.76     19.76 o
  -2   3   6     1040.62     1101.79     20.99 o
  -1   3   6      382.15      430.12      9.58 o
   0   3   6      360.25      388.18     11.20 o
   1   3   6     1216.96     1297.53     29.51 o
   2   3   6     4581.73     4787.16     83.00 o
   3   3   6      594.12      604.42     13.74 o
   4   3   6      465.84      444.72     18.06 o
   5   3   6      222.20      226.96      8.22 o
   6   3   6       47.83       47.85      8.23 o
   7   3   6       31.00       34.24      9.14 o
  -6   4   6       49.81       52.22      6.71 o
  -5   4   6      160.58      154.96     14.03 o
  -4   4   6      423.48      466.15     15.77 o
  -3   4   6      773.83      750.12     20.88 o
  -2   4   6      189.21      209.58      5.81 o
  -1   4   6     1011.86     1119.23     21.45 o
   0   4   6     1290.11     1330.07     24.90 o
   1   4   6       16.67        6.78      2.31 o
   2   4   6      314.06      290.32      7.79 o
   3   4   6      105.10      112.12      6.39 o
   4   4   6        0.29        0.10      1.33 o
   5   4   6      632.68      595.40     15.32 o
   6   4   6        2.18        0.72      1.97 o
   7   4   6      170.94      182.78     11.48 o
  -6   5   6       23.90       27.55      7.01 o
  -5   5   6        0.14        2.25      2.76 o
  -4   5   6     1275.36     1330.32     52.71 o
  -3   5   6     1218.89     1261.21     31.86 o
  -2   5   6        0.06        0.20      1.34 o
  -1   5   6      162.08      132.29      5.55 o
   0   5   6        6.73       12.67      2.11 o
   1   5   6     2783.06     2878.35     62.26 o
   2   5   6       44.52       47.95      3.27 o
   3   5   6       26.31       33.39      3.05 o
   4   5   6        5.78        3.60      1.85 o
   5   5   6        3.47        1.50      1.85 o
   6   5   6       59.11       55.77      5.17 o
   7   5   6        3.90        3.20      3.07 o
  -6   6   6       50.27       62.10      7.93 o
  -5   6   6      153.22      136.79     10.04 o
  -4   6   6      158.71      134.88      8.39 o
  -3   6   6     1191.22     1206.48     44.58 o
  -2   6   6       66.14       58.24      3.44 o
  -1   6   6      237.42      253.16     12.27 o
   0   6   6     1333.31     1380.14     37.94 o
   1   6   6      182.66      194.22     13.20 o
   2   6   6      180.35      186.89      9.07 o
   3   6   6      146.63      149.55      5.81 o
   4   6   6       56.83       71.41      4.95 o
   5   6   6      154.54      163.41      7.39 o
   6   6   6       76.29       79.88      6.78 o
   7   6   6      193.28      200.21     11.10 o
  -6   7   6       10.71       17.52      4.91 o
  -5   7   6        3.55        8.03      3.54 o
  -4   7   6        0.03       -0.95      2.27 o
  -3   7   6      451.18      466.57     23.96 o
  -2   7   6     1162.34     1192.13     23.85 o
  -1   7   6      209.79      197.96      6.32 o
   0   7   6       88.05       87.17      4.10 o
   1   7   6      553.26      600.45     13.29 o
   2   7   6        8.42        7.70      1.66 o
   3   7   6      364.17      353.05      9.92 o
   4   7   6      536.72      518.18     13.67 o
   5   7   6      304.25      288.07      9.94 o
   6   7   6      188.08      192.47      8.56 o
   7   7   6        1.25        2.92      2.58 o
  -5   8   6        0.00        2.69      3.20 o
  -4   8   6       18.09       14.01      5.92 o
  -3   8   6       15.30       11.17      3.17 o
  -2   8   6       67.21       67.46      5.58 o
  -1   8   6        0.15        0.30      1.35 o
   0   8   6     1645.84     1636.57     39.39 o
   1   8   6       52.63       53.91      5.12 o
   2   8   6      193.44      171.74      8.38 o
   3   8   6       11.34        9.67      2.10 o
   4   8   6       13.06       12.64      2.56 o
   5   8   6       71.60       70.57      5.55 o
   6   8   6       17.42       13.26      4.18 o
  -5   9   6        3.18        7.30      5.75 o
  -4   9   6       28.36       16.34      6.47 o
  -3   9   6      192.02      212.24     15.90 o
  -2   9   6       80.28       87.60     11.16 o
  -1   9   6      143.66      154.69      7.95 o
   0   9   6     2854.25     2857.26     65.17 o
   1   9   6        0.10        1.53      2.15 o
   2   9   6       28.03       26.08      4.69 o
   3   9   6       92.59       65.54      6.33 o
   4   9   6       31.80       25.30      4.53 o
   5   9   6       98.45       83.11      8.00 o
   6   9   6        0.05        1.29      5.14 o
  -5  10   6       46.27       43.89     10.33 o
  -4  10   6      105.80       98.01     13.50 o
  -3  10   6       10.23       16.12      6.18 o
  -2  10   6      396.42      356.22     20.90 o
  -1  10   6        5.30        5.46      2.66 o
   0  10   6       34.27       39.79      4.96 o
   1  10   6      122.15      106.77      7.89 o
   2  10   6        2.55        4.10      2.64 o
   3  10   6      425.24      414.39     15.76 o
   4  10   6       94.40      112.89      9.24 o
   5  10   6       97.91      116.24      9.81 o
   6  10   6      100.94       91.91     10.80 o
  -4  11   6       33.86       30.99      8.89 o
  -3  11   6        2.05       -1.79      4.23 o
  -2  11   6      246.47      252.20     17.78 o
  -1  11   6      112.66      121.45      8.20 o
   0  11   6       81.30       76.54     12.38 o
   1  11   6      137.49      137.65     10.22 o
   2  11   6      212.32      220.51     10.85 o
   3  11   6       55.58       59.90      6.77 o
   4  11   6       11.68       14.90      4.02 o
   5  11   6      115.89       98.07      9.22 o
  -3  12   6        1.83       -5.40      3.60 o
  -2  12   6      180.09      206.59     16.58 o
  -1  12   6      402.62      432.06     21.69 o
   0  12   6        6.67       11.62      3.58 o
   1  12   6      524.05      567.75     23.05 o
   2  12   6       79.66       83.88      9.18 o
   3  12   6        0.36       -0.80      2.51 o
   4  12   6        3.20        7.41      3.66 o
   5  12   6       42.28       52.99      7.33 o
  -3  13   6        4.34       13.87      7.33 o
  -2  13   6        0.16        1.50      4.74 o
  -1  13   6       68.60       70.18     11.01 o
   0  13   6        2.85       -1.41      2.43 o
   1  13   6       72.85       81.86      8.13 o
   2  13   6      146.99      170.04     21.08 o
   3  13   6        0.14       -1.56      2.62 o
   4  13   6       53.19       42.67      7.77 o
  -2  14   6       12.74       17.35      7.28 o
   0  14   6       44.95       42.09      6.17 o
   1  14   6        2.15       -0.36      2.83 o
   2  14   6      204.50      250.80     13.10 o
   3  14   6        3.50        2.35      3.33 o
   1  15   6        6.50       11.79      4.38 o
  -1 -14   7       59.12       54.99     10.35 o
   0 -14   7       14.78       31.85      8.78 o
   1 -14   7       67.52       85.66     12.97 o
   2 -14   7       30.95       34.41      8.67 o
  -3 -13   7      146.37      175.03     17.94 o
  -2 -13   7        8.96        2.41      4.50 o
  -1 -13   7       75.59       81.99     12.03 o
   0 -13   7       66.05       64.31     10.52 o
   1 -13   7      356.04      369.09     22.63 o
   2 -13   7        7.53        2.17      4.81 o
   3 -13   7       94.49      105.85     13.37 o
  -4 -12   7       10.00       12.52      6.64 o
  -3 -12   7       14.35       26.55      7.39 o
  -2 -12   7        0.01       -2.52      3.55 o
  -1 -12   7       72.67       68.59     10.34 o
   0 -12   7      457.71      421.38     23.80 o
   1 -12   7      108.06      115.02     13.28 o
   2 -12   7      860.19      976.51     41.37 o
   3 -12   7       28.43       23.47      6.99 o
  -4 -11   7       59.16       64.04     10.51 o
  -3 -11   7        0.66       -1.06      2.22 o
  -2 -11   7       68.10       57.03      9.29 o
  -1 -11   7        3.25        0.14      3.38 o
   0 -11   7        9.89        7.71      4.81 o
   1 -11   7      311.18      290.57     18.27 o
   2 -11   7       42.07       53.08      9.09 o
   3 -11   7        6.18        6.44      3.38 o
   4 -11   7        0.10        6.14      5.31 o
  -5 -10   7       14.09       18.92      6.63 o
  -4 -10   7       12.93        3.79      4.65 o
  -3 -10   7        0.53        2.61      3.77 o
  -2 -10   7       49.31       38.27      7.55 o
  -1 -10   7      222.72      219.30     15.20 o
   0 -10   7      327.37      305.21     18.14 o
   1 -10   7       59.64       57.48      8.66 o
   2 -10   7       94.14      110.87      8.01 o
   3 -10   7      188.91      180.10     10.44 o
   4 -10   7      151.10      167.63     10.45 o
   5 -10   7       11.96        8.00      5.30 o
  -5  -9   7       58.76       47.56      8.88 o
  -4  -9   7       17.40       24.60      6.52 o
  -3  -9   7       56.15       62.31      9.16 o
  -2  -9   7      294.45      298.89     17.52 o
  -1  -9   7       28.93       25.05      5.85 o
   0  -9   7       35.71       22.65      5.65 o
   1  -9   7        0.67       -0.07      1.96 o
   2  -9   7      666.35      685.02     16.05 o
   3  -9   7       38.98       47.64      4.58 o
   4  -9   7      113.04      106.61      6.60 o
   5  -9   7       73.82       80.06     11.03 o
  -5  -8   7      136.93      137.12     14.42 o
  -4  -8   7      297.57      301.79     12.34 o
  -3  -8   7      133.65      136.03      7.55 o
  -2  -8   7      232.83      251.42     13.72 o
  -1  -8   7       29.71       30.13      3.88 o
   0  -8   7       27.34       37.69      3.19 o
   1  -8   7       57.16       48.87      3.55 o
   2  -8   7       47.16       56.22      4.09 o
   3  -8   7     1822.18     1891.20     36.95 o
   4  -8   7       80.84       74.92      5.38 o
   5  -8   7        8.88       11.08      3.55 o
   6  -8   7       17.44       14.08      4.21 o
  -6  -7   7        2.50        8.70      5.65 o
  -5  -7   7       71.57       59.09      9.62 o
  -4  -7   7        0.26       -1.12      2.10 o
  -3  -7   7      761.55      843.77     23.51 o
  -2  -7   7       74.12       76.59      4.21 o
  -1  -7   7       85.92      102.31      4.42 o
   0  -7   7      162.52      174.42      5.61 o
   1  -7   7      201.30      213.77      6.62 o
   2  -7   7     1535.29     1623.21     31.31 o
   3  -7   7       22.72       23.70      2.94 o
   4  -7   7       97.54      100.24      6.06 o
   5  -7   7       10.77       19.09      4.74 o
   6  -7   7       80.65       80.15      7.99 o
  -6  -6   7        0.55        1.82      4.25 o
  -5  -6   7      101.32       82.73     10.78 o
  -4  -6   7        0.57        2.39      2.22 o
  -3  -6   7      157.58      158.21      7.75 o
  -2  -6   7      431.19      425.54     10.49 o
  -1  -6   7       38.04       49.57      3.96 o
   0  -6   7      231.34      224.80      6.29 o
   1  -6   7      472.12      517.00     12.22 o
   2  -6   7       36.74       39.62      3.17 o
   3  -6   7      379.85      348.72     12.01 o
   4  -6   7      248.96      247.98      8.41 o
   5  -6   7       42.94       44.84      4.31 o
   6  -6   7      369.64      379.37     15.56 o
  -5  -5   7       11.82       20.81      3.95 o
  -4  -5   7        1.18       -0.62      1.46 o
  -3  -5   7      131.81      125.13      5.19 o
  -2  -5   7        2.12        3.35      1.87 o
  -1  -5   7      294.43      325.87      9.20 o
   0  -5   7      123.63      144.30      6.89 o
   1  -5   7        9.28       11.41      1.62 o
   2  -5   7      585.88      630.29     13.89 o
   3  -5   7       41.71       42.94      3.50 o
   4  -5   7      491.15      453.99     12.14 o
   5  -5   7       48.00       61.54      6.16 o
   6  -5   7      212.75      207.64     15.60 o
   7  -5   7       36.31       32.91      5.81 o
  -6  -4   7        6.12        3.09      2.75 o
  -5  -4   7       10.88       18.78      5.11 o
  -4  -4   7        0.08       -0.36      1.39 o
  -3  -4   7       66.82       75.71      5.63 o
  -2  -4   7       17.43       23.46      2.23 o
  -1  -4   7       59.26       71.42      5.02 o
   0  -4   7        1.68        2.38      0.70 o
   1  -4   7      159.46      163.85      4.88 o
   2  -4   7       89.32       99.36      4.08 o
   3  -4   7      200.38      174.07      6.09 o
   4  -4   7      687.04      701.21     16.35 o
   5  -4   7        6.80        2.48      1.87 o
   6  -4   7       18.60       21.47      4.22 o
   7  -4   7      152.28      128.03     53.46 o
  -6  -3   7       69.54       73.31      7.60 o
  -5  -3   7       13.55        8.75      3.10 o
  -4  -3   7       18.90       16.32      4.12 o
  -3  -3   7      946.13      973.57     19.91 o
  -2  -3   7      258.48      272.47      7.15 o
  -1  -3   7       31.10       32.91      1.86 o
   0  -3   7      166.84      188.26      7.12 o
   1  -3   7     6981.12     7458.72    126.87 o
   2  -3   7      236.12      195.81      5.88 o
   3  -3   7      582.28      616.58     14.01 o
   4  -3   7       98.42      104.41      6.40 o
   5  -3   7        4.86        1.46      1.70 o
   6  -3   7      119.93      105.10      8.62 o
   7  -3   7      105.21      128.60     15.11 o
  -6  -2   7       11.29       16.78      4.19 o
  -5  -2   7      216.90      200.10      9.91 o
  -4  -2   7      363.26      359.98     14.76 o
  -3  -2   7      966.37      948.75     19.30 o
  -2  -2   7     1649.94     1649.25     30.44 o
  -1  -2   7      318.14      326.55      7.40 o
   0  -2   7        2.18        0.05      1.06 o
   1  -2   7      247.05      279.92      6.75 o
   2  -2   7       95.21       99.13      5.39 o
   3  -2   7       53.95       62.81      5.43 o
   4  -2   7      137.76      149.77      7.88 o
   5  -2   7      174.54      158.73      6.67 o
   6  -2   7      122.04      107.12     34.83 o
   7  -2   7       95.10       77.11      7.91 o
  -6  -1   7        6.11        1.89      2.72 o
  -5  -1   7      145.30      150.43      9.00 o
  -4  -1   7      478.82      466.36     15.17 o
  -3  -1   7       12.70       14.14      1.85 o
  -2  -1   7      445.11      502.01     10.98 o
  -1  -1   7     1439.13     1514.52     27.53 o
   0  -1   7       45.82       45.12      2.33 o
   1  -1   7      496.07      526.53     11.01 o
   2  -1   7     1563.92     1670.69     54.55 o
   3  -1   7        6.79        9.49      1.73 o
   4  -1   7     2299.74     2278.08     42.79 o
   5  -1   7     1515.97     1479.37     30.34 o
   6  -1   7        3.52        8.00      2.25 o
   7  -1   7       98.21      105.98      9.27 o
  -6   0   7      310.44      303.35     24.36 o
  -5   0   7        0.02       -1.32      2.27 o
  -4   0   7        0.04        0.50      1.89 o
  -3   0   7     1511.18     1612.87     36.00 o
  -2   0   7      420.04      436.67      9.81 o
  -1   0   7     1600.73     1682.20     30.42 o
   0   0   7        0.09       -0.08      0.80 o
   1   0   7      724.85      729.22     14.54 o
   2   0   7      839.25      845.47     17.06 o
   3   0   7      621.74      619.52     13.91 o
   4   0   7      197.49      187.39      6.68 o
   5   0   7      225.90      221.29      9.75 o
   6   0   7      158.72      155.82      7.13 o
   7   0   7       46.75       65.48      7.35 o
  -6   1   7       73.82       82.19      7.93 o
  -5   1   7        1.69        0.73      2.39 o
  -4   1   7       37.67       46.38      6.57 o
  -3   1   7        9.33        6.68      2.90 o
  -2   1   7      109.60       92.94      3.55 o
  -1   1   7     1171.01     1165.05     21.90 o
   0   1   7     1646.04     1705.36     30.78 o
   1   1   7      104.47      102.47      3.68 o
   2   1   7      220.81      208.66      6.08 o
   3   1   7       32.75       40.62      3.14 o
   4   1   7       73.05       64.59      4.34 o
   5   1   7      217.40      207.62      9.59 o
   6   1   7       60.97       55.95      5.77 o
   7   1   7      100.91      117.10      9.66 o
  -6   2   7       29.53       27.75      5.29 o
  -5   2   7        1.16       -0.86      2.33 o
  -4   2   7      663.95      652.92     19.73 o
  -3   2   7       29.46       28.42      4.85 o
  -2   2   7      300.01      282.67      8.25 o
  -1   2   7       20.56       30.97      2.32 o
   0   2   7      143.63      137.55      4.41 o
   1   2   7      134.78      148.99      6.93 o
   2   2   7        0.13       -0.11      1.19 o
   3   2   7      368.25      328.61     34.34 o
   4   2   7      450.79      441.88     16.85 o
   5   2   7      382.12      359.80     13.49 o
   6   2   7       58.99       53.32      4.97 o
   7   2   7      286.39      278.79     13.47 o
  -6   3   7        0.07       -2.05      3.94 o
  -5   3   7        5.29        2.90      2.78 o
  -4   3   7      387.99      367.09     14.28 o
  -3   3   7        0.12        5.20      3.26 o
  -2   3   7       66.58       78.43      3.25 o
  -1   3   7      730.46      748.96     15.27 o
   0   3   7       55.76       70.18      3.18 o
   1   3   7      880.97      859.67     20.87 o
   2   3   7      310.18      319.49      8.31 o
   3   3   7       71.02       71.03      4.27 o
   4   3   7      502.88      466.12     12.20 o
   5   3   7      199.53      199.98      8.36 o
   6   3   7       29.23       35.45      5.06 o
   7   3   7        3.67        9.27      3.73 o
  -6   4   7      112.13      102.10      9.28 o
  -5   4   7      139.78      168.51      9.54 o
  -4   4   7      414.73      413.59     14.88 o
  -3   4   7      921.95      954.84     35.87 o
  -2   4   7      765.15      825.90     17.83 o
  -1   4   7     1627.85     1755.79     32.40 o
   0   4   7      505.69      528.95     11.68 o
   1   4   7       90.29      103.47     13.44 o
   2   4   7        0.32       -0.38      1.02 o
   3   4   7      346.57      383.71     10.17 o
   4   4   7      172.63      182.88      6.84 o
   5   4   7     1493.83     1447.17     30.24 o
   6   4   7      287.22      267.20      9.91 o
   7   4   7      354.29      352.18     15.58 o
  -6   5   7        0.68        2.18      3.46 o
  -5   5   7       23.25       24.24      4.83 o
  -4   5   7      182.96      166.66     11.10 o
  -3   5   7        2.00        1.40      2.10 o
  -2   5   7      154.84      148.44      5.10 o
  -1   5   7       11.79        8.53      1.63 o
   0   5   7       12.51       31.76      5.98 o
   1   5   7        0.15       -0.30      1.00 o
   2   5   7      130.62      128.51      4.92 o
   3   5   7      271.89      313.20      9.01 o
   4   5   7      712.92      727.71     17.17 o
   5   5   7       36.52       36.10      3.88 o
   6   5   7       50.25       55.29      5.21 o
   7   5   7        2.13        3.72      2.53 o
  -6   6   7       26.69       26.37      5.69 o
  -5   6   7       72.42       75.42      7.61 o
  -4   6   7       42.72       44.15      7.94 o
  -3   6   7      109.57      119.52      9.80 o
  -2   6   7      121.11      152.79      5.43 o
  -1   6   7      363.56      404.13     10.07 o
   0   6   7       17.93       13.72      1.96 o
   1   6   7       55.98       46.69      3.27 o
   2   6   7      162.55      159.15      5.70 o
   3   6   7       39.77       37.78      3.47 o
   4   6   7       95.35       89.95      5.58 o
   5   6   7      119.60      129.63      6.99 o
   6   6   7       65.25       60.44      5.40 o
   7   6   7       88.80       85.52      6.96 o
  -5   7   7        4.57        4.86      5.12 o
  -4   7   7       80.47       84.59      7.44 o
  -3   7   7      222.77      199.40     16.71 o
  -2   7   7      957.19      958.79     25.44 o
  -1   7   7      747.30      783.54     16.94 o
   0   7   7      109.82      125.54     10.69 o
   1   7   7       21.38       24.45      2.46 o
   2   7   7       76.85       74.85      6.68 o
   3   7   7       88.53       87.77      5.43 o
   4   7   7      132.35      123.67      8.07 o
   5   7   7       39.81       45.51      4.53 o
   6   7   7      100.62       92.72      6.83 o
   7   7   7        8.80        8.04      3.14 o
  -5   8   7       58.74       41.33      9.27 o
  -4   8   7        1.16        0.15      2.74 o
  -3   8   7       31.89       50.36      5.58 o
  -2   8   7        8.56        5.47      2.48 o
  -1   8   7      257.63      271.92      8.12 o
   0   8   7      195.11      195.29      8.77 o
   1   8   7        8.54        3.01      2.20 o
   2   8   7        0.57       -0.54      1.95 o
   3   8   7        4.38        2.91      1.62 o
   4   8   7        2.92        2.99      1.85 o
   5   8   7       29.62       27.33     13.98 o
   6   8   7       92.48      106.13      9.55 o
  -5   9   7       40.61       44.83      9.89 o
  -4   9   7        9.67       14.47      6.42 o
  -3   9   7       10.22        3.39      4.71 o
  -2   9   7        0.07        0.12      3.66 o
  -1   9   7       45.87       40.58     14.55 o
   0   9   7     1105.31     1129.12     31.67 o
   1   9   7      995.05      971.10     45.38 o
   2   9   7      283.58      294.08     12.09 o
   3   9   7        1.40        0.37      2.09 o
   4   9   7      376.22      405.68     22.56 o
   5   9   7        3.82        1.28      4.91 o
   6   9   7       18.63       13.51      4.29 o
  -4  10   7      136.30      124.40     15.31 o
  -3  10   7       17.47       10.28      5.66 o
  -2  10   7      164.89      179.93     14.60 o
  -1  10   7       83.90       79.90     15.82 o
   0  10   7        7.45        5.69      3.27 o
   1  10   7      428.09      396.23     14.66 o
   2  10   7       29.54       23.02      7.20 o
   3  10   7       22.26       24.41      4.47 o
   4  10   7       31.12       27.43      4.85 o
   5  10   7        2.09        1.69      2.91 o
   6  10   7       16.20       16.19      4.64 o
  -4  11   7       10.11        7.98      6.30 o
  -3  11   7       38.28       24.29      7.64 o
  -2  11   7       50.42       51.57      9.59 o
  -1  11   7      204.49      244.29     11.28 o
   0  11   7      159.23      179.17     17.05 o
   1  11   7       83.96       79.37     10.90 o
   2  11   7       75.21       64.89      6.75 o
   3  11   7      149.65      158.55     13.41 o
   4  11   7       12.51       13.96      4.06 o
   5  11   7       69.21       66.07      7.82 o
  -3  12   7       17.42       33.58      9.06 o
  -2  12   7       32.19       50.01      9.84 o
  -1  12   7        7.40        1.99      4.25 o
   0  12   7       14.80       21.45      5.79 o
   1  12   7       34.60       47.05      6.03 o
   2  12   7        9.95        6.33      5.12 o
   3  12   7        2.79       -1.69      5.91 o
   4  12   7      344.83      327.99     15.21 o
  -2  13   7       35.96       31.15      8.57 o
  -1  13   7       16.58        6.72      5.26 o
   0  13   7       77.91       81.59     10.10 o
   1  13   7       16.48       17.29      4.58 o
   2  13   7       16.62       18.07      4.40 o
   3  13   7       62.41       73.82      8.29 o
   4  13   7       67.03       68.24      8.17 o
  -1  14   7      151.94      187.71     18.67 o
   0  14   7        4.01       -1.81      4.97 o
   1  14   7       44.16       44.02      6.45 o
   3  14   7        8.05       14.44      5.13 o
  -1 -14   8      235.84      212.29     17.86 o
   0 -14   8       17.84       17.68      7.04 o
   1 -14   8       71.20       59.38     10.81 o
  -2 -13   8      104.37      106.22     13.88 o
  -1 -13   8      229.21      239.25     18.26 o
   0 -13   8        0.06        3.86      4.89 o
   1 -13   8      105.72      138.31     15.64 o
   2 -13   8       22.92       29.27      8.25 o
   3 -13   8        5.81        6.42      5.72 o
  -3 -12   8        6.97        2.51      3.86 o
  -2 -12   8        5.69       11.13      5.76 o
  -1 -12   8      134.86      148.97     15.66 o
   0 -12   8        3.15        5.14      4.85 o
   1 -12   8       81.15       83.35     11.52 o
   2 -12   8      545.46      626.21     30.89 o
   3 -12   8       33.79       34.17      7.89 o
  -4 -11   8        1.44       -1.81      4.48 o
  -3 -11   8        0.96        2.13      4.48 o
  -2 -11   8        6.64       -0.74      3.44 o
  -1 -11   8        9.76        4.69      4.47 o
   0 -11   8       54.35       54.06      9.09 o
   1 -11   8       83.39       87.18     11.42 o
   2 -11   8       85.53      110.27     12.86 o
   3 -11   8        9.18       21.73      6.48 o
   4 -11   8       13.47       13.02      5.92 o
  -4 -10   8        0.03        4.23      4.43 o
  -3 -10   8      113.58      116.19     13.04 o
  -2 -10   8       37.91       52.79      8.76 o
  -1 -10   8       44.79       62.81      9.54 o
   0 -10   8      140.64      155.79     12.81 o
   1 -10   8        2.58        1.72      3.53 o
   2 -10   8       58.08       53.96      8.65 o
   3 -10   8       13.01       10.13      4.85 o
   4 -10   8       25.00       30.92      5.14 o
   5 -10   8      158.49      171.48     16.49 o
  -4  -9   8       14.71       13.03      5.52 o
  -3  -9   8      409.51      431.30     22.71 o
  -2  -9   8        5.34        2.78      2.82 o
  -1  -9   8      103.18       70.83      9.37 o
   0  -9   8       18.56       22.21      3.48 o
   1  -9   8      129.52      131.71      7.47 o
   2  -9   8      167.87      175.68      8.48 o
   3  -9   8       37.99       43.64      4.07 o
   4  -9   8      139.19      157.38      7.20 o
   5  -9   8       15.94       20.28      4.64 o
  -5  -8   8        5.07       -0.20      3.85 o
  -4  -8   8       43.76       47.81      5.81 o
  -3  -8   8        3.89        6.46      2.73 o
  -2  -8   8       36.26       44.36      5.03 o
  -1  -8   8        8.86       15.95      3.16 o
   0  -8   8     1780.57     1866.29     44.40 o
   1  -8   8      376.58      383.82     20.24 o
   2  -8   8     1871.96     1874.56     36.05 o
   3  -8   8       18.85       22.74      3.00 o
   4  -8   8        7.06        6.51      2.31 o
   5  -8   8        0.02       -1.15      2.46 o
   6  -8   8      452.12      471.65     38.58 o
  -5  -7   8        5.49       10.14      4.85 o
  -4  -7   8        4.58        9.22      3.12 o
  -3  -7   8      175.83      170.82      8.56 o
  -2  -7   8       10.14       10.22      2.79 o
  -1  -7   8      328.62      341.30     11.96 o
   0  -7   8       78.31       90.29      6.34 o
   1  -7   8      192.94      214.42      8.97 o
   2  -7   8       28.05       27.37      3.00 o
   3  -7   8       68.82       74.41      4.93 o
   4  -7   8       40.91       43.13      4.14 o
   5  -7   8        8.05        6.75      2.51 o
   6  -7   8        4.57        6.06      3.51 o
  -6  -6   8       13.22       11.80      6.20 o
  -5  -6   8      157.25      214.71     15.91 o
  -4  -6   8      203.39      203.02      9.57 o
  -3  -6   8       96.62       98.72     18.76 o
  -2  -6   8        0.62       -1.68      1.64 o
  -1  -6   8      130.27      117.86      8.75 o
   0  -6   8       13.06        7.69      2.25 o
   1  -6   8      121.89      119.89      4.61 o
   2  -6   8      205.96      226.99      9.87 o
   3  -6   8     1160.16     1178.70     24.38 o
   4  -6   8      973.27      996.77     22.84 o
   5  -6   8      271.64      285.97      9.87 o
   6  -6   8      139.48      173.84     10.19 o
  -6  -5   8       51.85       51.27      9.88 o
  -5  -5   8       24.32       28.97      6.97 o
  -4  -5   8        5.44        5.26      2.46 o
  -3  -5   8      153.62      153.44      7.60 o
  -2  -5   8      187.45      187.88      6.00 o
  -1  -5   8       20.42       12.59      5.37 o
   0  -5   8       31.64       34.61      3.57 o
   1  -5   8      544.92      539.27     11.93 o
   2  -5   8      865.14      836.99     17.59 o
   3  -5   8     1164.60     1187.02     24.31 o
   4  -5   8      168.57      175.59      6.85 o
   5  -5   8        0.04        0.54      1.69 o
   6  -5   8        3.64        3.45      2.81 o
   7  -5   8        0.03       -1.19      2.91 o
  -6  -4   8        3.21       -0.50      3.51 o
  -5  -4   8      133.22      137.63     14.24 o
  -4  -4   8       29.01       34.83      4.34 o
  -3  -4   8       70.53       84.13      5.22 o
  -2  -4   8      134.24      149.40      5.02 o
  -1  -4   8      768.86      797.87     15.85 o
   0  -4   8       10.97       17.67      2.75 o
   1  -4   8     1838.56     1917.42     34.94 o
   2  -4   8      141.14      119.38      4.56 o
   3  -4   8       67.26       60.68      4.57 o
   4  -4   8       95.31       92.90      6.30 o
   5  -4   8       28.18       27.86      3.47 o
   6  -4   8        1.05       -0.05      2.27 o
   7  -4   8        0.36       -0.77      4.39 o
  -5  -3   8      451.52      457.33     16.16 o
  -4  -3   8      248.43      247.43     13.31 o
  -3  -3   8      805.62      836.57     17.72 o
  -2  -3   8        6.98        3.31      1.22 o
  -1  -3   8       62.66       65.86      4.88 o
   0  -3   8      654.93      354.12     15.78 o
   1  -3   8     1224.45     1240.89     23.39 o
   2  -3   8        0.57        2.35      1.14 o
   3  -3   8     1090.24     1101.31     22.47 o
   4  -3   8      241.86      232.37      7.79 o
   5  -3   8       71.14       54.43      4.58 o
   6  -3   8      144.69      136.16     12.49 o
   7  -3   8        9.91        6.13      3.51 o
  -6  -2   8      106.55      133.78     13.70 o
  -5  -2   8       27.83       25.15      5.64 o
  -4  -2   8      334.12      340.54     13.68 o
  -3  -2   8       56.58       64.54      3.90 o
  -2  -2   8       14.61       11.52      1.90 o
  -1  -2   8      117.22       99.73      5.35 o
   0  -2   8      387.18      352.49     54.45 o
   1  -2   8      168.28      209.47      5.58 o
   2  -2   8      352.53      323.86      8.27 o
   3  -2   8        3.09        3.15      1.94 o
   4  -2   8       77.79       72.54      4.81 o
   5  -2   8      130.51      152.32     10.24 o
   6  -2   8      162.45      175.17      9.95 o
   7  -2   8       22.89        7.75      3.52 o
  -6  -1   8       10.85       15.73      4.25 o
  -5  -1   8       67.62       64.63      8.72 o
  -4  -1   8        6.17        2.68      2.17 o
  -3  -1   8      120.13      112.99      8.72 o
  -2  -1   8       68.97       71.42      3.40 o
  -1  -1   8      112.18      104.62      3.75 o
   0  -1   8       22.74       19.95      1.79 o
   1  -1   8     1298.66     1368.34     25.46 o
   2  -1   8     2189.11     2223.37     50.27 o
   3  -1   8      610.41      593.16     13.62 o
   4  -1   8     2062.79     2030.17     38.86 o
   5  -1   8      443.23      410.45     19.81 o
   6  -1   8      108.50      104.92     10.29 o
   7  -1   8       66.35       72.44      7.85 o
  -6   0   8       18.99       22.74      4.80 o
  -5   0   8       12.04       13.32      3.47 o
  -4   0   8       16.02       11.71      3.91 o
  -3   0   8      239.46      239.31      8.16 o
  -2   0   8       10.30       17.67      1.96 o
  -1   0   8      491.67      488.15     10.64 o
   0   0   8        9.86        9.55      1.59 o
   1   0   8      277.53      274.08      6.93 o
   2   0   8     2381.19     2486.77     44.78 o
   3   0   8        0.16        2.26      1.22 o
   4   0   8      309.58      324.99      9.52 o
   5   0   8      847.38      845.86     19.67 o
   6   0   8        2.28        2.11      1.50 o
   7   0   8      122.97      127.64     10.23 o
  -6   1   8        6.96        3.63      3.36 o
  -5   1   8       40.84       49.47      5.92 o
  -4   1   8      261.99      306.75     16.24 o
  -3   1   8      162.76      172.88      7.82 o
  -2   1   8      768.99      862.84     17.35 o
  -1   1   8      473.37      560.91     12.02 o
   0   1   8       64.91       78.27      5.26 o
   1   1   8        0.41        1.69      1.03 o
   2   1   8      150.10      156.55      5.32 o
   3   1   8      471.58      454.88     11.28 o
   4   1   8       31.30       33.18      3.32 o
   5   1   8        1.01        0.90      1.66 o
   6   1   8       83.53       82.40      6.76 o
   7   1   8       87.24       97.48     12.89 o
  -6   2   8      260.56      279.85     13.58 o
  -5   2   8      538.16      582.81     30.56 o
  -4   2   8       20.14       21.94      5.35 o
  -3   2   8      234.86      249.94     17.82 o
  -2   2   8      709.39      807.63     19.52 o
  -1   2   8     1306.12     1420.21     26.64 o
   0   2   8      656.33      709.66     14.61 o
   1   2   8       18.93       18.15      2.38 o
   2   2   8      318.35      365.03      9.21 o
   3   2   8      580.93      529.52     15.51 o
   4   2   8     1553.84     1465.13     36.06 o
   5   2   8       81.07       75.48      6.29 o
   6   2   8      134.25      128.28      8.75 o
   7   2   8       37.66       49.05      7.97 o
  -6   3   8       72.14       89.19      8.89 o
  -5   3   8       84.36       96.16     12.53 o
  -4   3   8      561.17      565.27     25.39 o
  -3   3   8      268.77      293.70     11.86 o
  -2   3   8       15.39       27.06      2.34 o
  -1   3   8     1189.86     1348.81     25.65 o
   0   3   8      519.42      543.41     12.00 o
   1   3   8        5.47        1.42      1.13 o
   2   3   8       12.89       24.20      2.43 o
   3   3   8      573.00      573.73     13.58 o
   4   3   8      457.98      466.18     13.70 o
   5   3   8       23.63       24.29      3.35 o
   6   3   8        0.89        2.22      3.47 o
   7   3   8       18.89       21.23      3.80 o
  -6   4   8        6.35        7.21      3.59 o
  -5   4   8       15.03       16.11      6.00 o
  -4   4   8       20.15       14.69      7.32 o
  -3   4   8      510.50      522.20     16.53 o
  -2   4   8        3.31        5.04      1.39 o
  -1   4   8      324.50      333.92      8.60 o
   0   4   8     1289.94     1370.43     26.18 o
   1   4   8       23.40       24.37      2.39 o
   2   4   8       73.43       61.18      5.13 o
   3   4   8      278.78      306.15      8.91 o
   4   4   8      356.39      349.11     10.30 o
   5   4   8       71.77       67.60      9.30 o
   6   4   8     1097.03     1088.17     32.87 o
   7   4   8       58.79       58.57      8.13 o
  -6   5   8       12.29       18.64      7.51 o
  -5   5   8       31.94       26.70      7.21 o
  -4   5   8       19.68       10.44      3.70 o
  -3   5   8      738.25      735.47     21.35 o
  -2   5   8        6.52        3.78      1.45 o
  -1   5   8        8.80        8.07      1.75 o
   0   5   8      717.23      768.57     16.30 o
   1   5   8      106.04      139.37      5.10 o
   2   5   8      560.66      593.63     13.69 o
   3   5   8      627.36      615.34     14.92 o
   4   5   8      285.04      269.11     12.60 o
   5   5   8        2.62        2.93      1.98 o
   6   5   8       50.89       59.62      5.45 o
   7   5   8        0.49        5.34      4.89 o
  -6   6   8       47.90       56.57     10.73 o
  -5   6   8       40.78       29.98      5.07 o
  -4   6   8      152.85      176.60      9.51 o
  -3   6   8        8.42        4.97      2.62 o
  -2   6   8      208.64      223.79     11.90 o
  -1   6   8      709.37      741.74     16.20 o
   0   6   8       92.67      108.34      4.61 o
   1   6   8        0.57        0.33      1.24 o
   2   6   8       46.33       41.23      3.32 o
   3   6   8       60.88       55.66      4.17 o
   4   6   8       21.02       19.31      4.39 o
   5   6   8      321.88      308.75     10.43 o
   6   6   8      128.92      123.70      7.78 o
   7   6   8        1.58        2.61      3.31 o
  -5   7   8       10.53       14.31      8.01 o
  -4   7   8       94.51      101.72      8.42 o
  -3   7   8      828.54      808.14     23.63 o
  -2   7   8       13.07        9.93      2.94 o
  -1   7   8     1073.58     1142.21     36.63 o
   0   7   8      783.15      777.00     16.91 o
   1   7   8       71.10       64.01      3.86 o
   2   7   8        4.93        8.73      1.85 o
   3   7   8        9.98        7.97      1.96 o
   4   7   8      228.99      209.59      7.92 o
   5   7   8        9.45        9.13      2.62 o
   6   7   8      262.27      271.77     10.50 o
  -5   8   8      124.63      128.40     10.32 o
  -4   8   8       39.97       51.78      6.31 o
  -3   8   8       92.40       94.50      7.64 o
  -2   8   8        0.18        3.09      2.36 o
  -1   8   8        4.84        8.16      2.06 o
   0   8   8       15.98       17.29      3.45 o
   1   8   8      470.50      475.25     15.67 o
   2   8   8        2.00        2.26      2.22 o
   3   8   8        4.12       -0.35      2.03 o
   4   8   8       11.34        6.73      4.78 o
   5   8   8      195.13      180.82     10.30 o
   6   8   8      178.75      195.49     11.40 o
  -5   9   8       70.56      103.65     15.00 o
  -4   9   8        4.76       13.45      6.32 o
  -3   9   8       86.82       77.67     11.12 o
  -2   9   8      430.40      430.16     23.18 o
  -1   9   8      623.23      646.39     19.63 o
   0   9   8       16.38       13.80      3.39 o
   1   9   8        2.12        4.22      2.56 o
   2   9   8      159.83      186.35     14.42 o
   3   9   8      283.18      275.50     12.26 o
   4   9   8      541.13      531.37     22.08 o
   5   9   8       11.58        9.45      3.49 o
   6   9   8       15.35       18.63      4.89 o
  -4  10   8        0.02       -2.94      4.80 o
  -3  10   8       14.71       10.28      6.03 o
  -2  10   8      102.08      135.88     14.61 o
  -1  10   8      682.71      707.23     21.59 o
   0  10   8      312.24      302.93     12.46 o
   1  10   8        3.16        5.39      2.69 o
   2  10   8        1.10        3.20      2.43 o
   3  10   8      136.12      120.02      9.27 o
   4  10   8        6.25        0.71      2.69 o
   5  10   8        2.29       -1.28      3.21 o
  -4  11   8       30.95       49.93     10.70 o
  -3  11   8       64.59       59.79     10.93 o
  -2  11   8       39.50       59.29     10.31 o
  -1  11   8      105.62      115.87     13.42 o
   0  11   8      153.93      145.83      9.18 o
   1  11   8        5.91        7.71      3.22 o
   2  11   8       12.40        8.46      3.25 o
   3  11   8       75.18       70.82      8.55 o
   4  11   8       68.37       65.19      7.53 o
   5  11   8        1.29        9.91      5.65 o
  -3  12   8        3.86       -0.12      5.35 o
  -2  12   8       85.90       82.14     12.50 o
  -1  12   8      101.67      110.79     13.73 o
   0  12   8        4.64        3.20      3.08 o
   1  12   8      213.59      268.74     17.89 o
   2  12   8       24.61       12.13      7.21 o
   3  12   8       26.79       20.02      4.62 o
   4  12   8       14.53       24.25      5.15 o
  -2  13   8        5.44        6.84      5.74 o
  -1  13   8       16.64       10.56      5.94 o
   0  13   8      233.15      249.90     12.48 o
   1  13   8        6.71        7.03      3.95 o
   2  13   8        0.02       -1.02      2.07 o
   3  13   8        9.93        8.52      4.03 o
  -1  14   8      316.29      342.40     23.10 o
   0  14   8       14.01       11.09      4.22 o
   1  14   8       10.64        4.95      3.57 o
   2  14   8       78.03       48.27     10.61 o
  -2 -13   9        3.54        1.01      4.36 o
  -1 -13   9        3.11        5.07      5.22 o
   0 -13   9       61.15       61.00     10.85 o
   1 -13   9      250.45      301.62     20.86 o
   2 -13   9        3.79        2.88      5.02 o
  -2 -12   9       68.95       80.31     12.08 o
  -1 -12   9      132.61       97.07     12.70 o
   0 -12   9        4.00       -1.54      4.17 o
   1 -12   9       37.33       39.10      8.81 o
   2 -12   9       20.70       31.26      7.68 o
   3 -12   9       24.81       32.79      8.30 o
  -4 -11   9        1.86        5.02      5.03 o
  -3 -11   9      144.76      155.56     15.90 o
  -2 -11   9       56.14       54.63      9.27 o
  -1 -11   9      133.33      140.04     14.75 o
   0 -11   9       34.78       35.48      7.78 o
   1 -11   9      181.04      180.79     14.68 o
   2 -11   9      237.25      265.55     18.09 o
   3 -11   9        0.00        4.49      4.40 o
   4 -11   9      127.11      145.12     15.39 o
  -4 -10   9      102.11      104.64     13.02 o
  -3 -10   9       91.76       82.41     11.19 o
  -2 -10   9       43.83       60.05      9.66 o
  -1 -10   9        8.98       13.51      5.38 o
   0 -10   9        3.70        5.33      4.37 o
   1 -10   9        1.72        0.62      3.57 o
   2 -10   9      410.28      425.26     23.36 o
   3 -10   9        0.02        2.21      4.03 o
   4 -10   9       12.69        8.60      4.95 o
  -4  -9   9       65.33       65.85     10.16 o
  -3  -9   9       37.10       47.15      8.36 o
  -1  -9   9      176.06      177.57      8.67 o
   0  -9   9       21.24       27.20      3.97 o
   1  -9   9      375.38      359.16     13.02 o
   2  -9   9        1.53        2.13      2.18 o
   3  -9   9       26.90       28.44      4.92 o
   4  -9   9      170.66      206.93     12.34 o
   5  -9   9      472.84      528.34     18.86 o
  -5  -8   9      116.22      134.46     14.66 o
  -4  -8   9       16.82       18.32      4.17 o
  -3  -8   9      150.60      153.33      8.52 o
  -2  -8   9       13.20       14.80      3.42 o
  -1  -8   9      281.26      278.40     11.10 o
   0  -8   9       17.00       16.26      4.37 o
   1  -8   9      615.15      623.11     18.71 o
   2  -8   9       72.08       88.01      6.89 o
   3  -8   9      206.33      209.12      7.72 o
   4  -8   9       30.21       36.26      4.08 o
   5  -8   9       76.04       86.51      8.10 o
   6  -8   9        4.99        4.34      3.44 o
  -5  -7   9        5.31       -1.41      3.98 o
  -4  -7   9       30.88       28.18      4.84 o
  -3  -7   9      132.66      135.39      7.80 o
  -2  -7   9     1425.51     1444.46     43.23 o
  -1  -7   9        2.78        3.20      2.26 o
   0  -7   9      332.58      336.69     12.01 o
   1  -7   9      303.03      335.29     12.14 o
   2  -7   9      226.45      224.12      7.29 o
   3  -7   9       34.95       37.58      3.62 o
   4  -7   9        4.23       -0.59      1.78 o
   5  -7   9      261.03      264.06      9.76 o
   6  -7   9       24.42       20.38      4.61 o
  -5  -6   9       17.63       16.35      5.88 o
  -4  -6   9      248.22      269.39     11.49 o
  -3  -6   9        0.50        0.19      1.98 o
  -2  -6   9        1.48       -0.69      1.92 o
   0  -6   9       75.17       85.90      5.83 o
   1  -6   9     1709.44     1744.50     41.67 o
   2  -6   9      287.98      301.57      8.53 o
   3  -6   9      689.36      680.85     15.94 o
   4  -6   9      263.46      260.58     14.90 o
   5  -6   9       66.47       64.44      5.24 o
   6  -6   9       43.41       44.63      6.11 o
  -6  -5   9       25.10       35.44      8.76 o
  -5  -5   9       16.64       11.29      5.23 o
  -4  -5   9      102.47       94.03      7.29 o
  -3  -5   9       16.07       17.70      7.78 o
  -2  -5   9        0.04       -0.26      1.76 o
  -1  -5   9       16.20       21.09      3.41 o
   0  -5   9     1240.07     1225.27     30.53 o
   1  -5   9        1.14        4.21      1.30 o
   2  -5   9      298.88      324.85      9.35 o
   3  -5   9      575.07      583.94     14.08 o
   4  -5   9      122.86      132.01      6.19 o
   5  -5   9        4.58        4.22      2.15 o
   6  -5   9        7.63        6.60      3.82 o
  -6  -4   9       37.14       33.21      8.48 o
  -5  -4   9        6.85        0.73      3.70 o
  -4  -4   9      526.36      528.87     25.64 o
  -3  -4   9       54.55       55.94      7.81 o
  -2  -4   9      632.00      627.65     18.19 o
  -1  -4   9      254.67      253.62      9.64 o
   0  -4   9       19.64       15.37      2.77 o
   1  -4   9      289.17      334.52      8.08 o
   2  -4   9      194.26      214.61      8.31 o
   3  -4   9      370.61      352.26      9.75 o
   4  -4   9     1215.74     1175.02     24.92 o
   5  -4   9      131.51      133.81      6.72 o
   6  -4   9      315.29      339.24     16.14 o
   7  -4   9      190.60      213.56     11.96 o
  -6  -3   9       34.92       25.31      7.51 o
  -5  -3   9      160.58      138.31     14.38 o
  -4  -3   9       24.56       26.44      6.45 o
  -3  -3   9      713.56      713.87     15.74 o
  -2  -3   9      625.53      608.39     14.78 o
  -1  -3   9      279.01      279.38     25.78 o
   0  -3   9        3.83       -0.29      2.42 o
   1  -3   9       23.37       28.73      1.97 o
   2  -3   9      197.28      213.05      6.43 o
   3  -3   9      665.19      629.65     23.58 o
   4  -3   9      706.94      649.74     15.70 o
   5  -3   9      399.71      456.82     12.92 o
   6  -3   9        0.08        0.24      1.91 o
   7  -3   9        0.08       -0.89      2.58 o
  -6  -2   9        0.91        2.61      4.23 o
  -5  -2   9        8.65        4.36      4.12 o
  -4  -2   9       47.31       53.17      5.31 o
  -3  -2   9      311.17      313.84     10.82 o
  -2  -2   9      226.38      213.50      6.24 o
  -1  -2   9      183.19      206.94      6.01 o
   0  -2   9      284.49      283.56      9.84 o
   1  -2   9     2454.15     2497.64     48.38 o
   2  -2   9     1729.19     1799.74     33.61 o
   3  -2   9       44.23       32.48      3.25 o
   4  -2   9        2.18        4.48      1.76 o
   5  -2   9       50.44       38.99      3.97 o
   6  -2   9       28.01       29.73      5.67 o
   7  -2   9      114.26      119.06      9.99 o
  -6  -1   9       36.59       25.20      7.45 o
  -5  -1   9        0.91       -1.82      2.12 o
  -4  -1   9      297.02      290.27     11.42 o
  -3  -1   9      694.51      700.91     15.32 o
  -2  -1   9        1.69        2.03      1.16 o
  -1  -1   9      232.17      217.19      5.92 o
   0  -1   9      180.56      168.33      4.60 o
   1  -1   9     1081.33     1139.45     21.86 o
   2  -1   9      232.64      247.52      9.27 o
   3  -1   9       28.58       37.28      3.23 o
   4  -1   9      215.40      221.02      7.70 o
   5  -1   9       12.62       17.19      2.95 o
   6  -1   9        3.47        3.61      2.30 o
   7  -1   9      230.54      240.22     12.57 o
  -6   0   9       52.48       60.73      7.09 o
  -5   0   9      152.66      187.87      9.86 o
  -4   0   9       13.76       12.96      3.12 o
  -3   0   9       76.95       83.83      6.08 o
  -2   0   9       65.02       64.73      3.43 o
  -1   0   9      227.64      242.73      6.55 o
   0   0   9      266.02      249.90      9.46 o
   1   0   9      173.03      182.85      5.41 o
   2   0   9      311.76      308.75      9.81 o
   3   0   9       52.42       48.09      3.58 o
   4   0   9        1.20        1.59      1.48 o
   5   0   9      356.78      329.27     10.43 o
   6   0   9      212.61      206.28      8.57 o
   7   0   9       22.12       26.94      7.48 o
  -6   1   9        1.87        0.60      2.87 o
  -5   1   9       77.54       74.28      9.33 o
  -4   1   9      222.81      215.35      9.88 o
  -3   1   9      398.21      406.98     13.47 o
  -2   1   9       71.65       95.06      4.10 o
  -1   1   9      259.33      299.43      7.75 o
   0   1   9      165.70      182.37      5.45 o
   1   1   9       31.83       28.13      2.78 o
   2   1   9      248.85      221.89      7.01 o
   3   1   9      213.39      192.85      6.57 o
   4   1   9      133.02      143.72      6.07 o
   5   1   9     1237.63     1192.48     25.84 o
   6   1   9      444.84      437.21     30.39 o
   7   1   9       24.88       28.53      5.69 o
  -6   2   9      145.46      166.23     20.86 o
  -5   2   9        8.13       10.96      3.44 o
  -4   2   9      302.47      274.33     11.54 o
  -3   2   9      586.23      611.44     18.21 o
  -2   2   9      222.47      221.85      7.48 o
  -1   2   9        0.14        0.55      0.96 o
   0   2   9       12.39       21.32      2.20 o
   1   2   9      368.48      345.59     10.45 o
   2   2   9      451.97      495.09     11.71 o
   3   2   9      717.15      700.28     19.36 o
   4   2   9      311.37      309.54     11.65 o
   5   2   9      881.30      869.22     20.40 o
   6   2   9      531.48      471.35     17.17 o
   7   2   9        0.12       -0.83      2.66 o
  -6   3   9        0.38       -3.79      2.53 o
  -5   3   9       79.35       84.20      7.78 o
  -3   3   9      198.08      185.66      8.75 o
  -2   3   9        3.91        7.28      1.63 o
  -1   3   9      174.46      173.47      5.72 o
   0   3   9     2456.92     2572.71     46.37 o
   1   3   9      324.11      325.00      8.55 o
   2   3   9       19.10       20.35      2.37 o
   3   3   9      479.57      446.23     11.51 o
   4   3   9      105.19      103.37      6.01 o
   5   3   9      270.98      284.98      9.73 o
   7   3   9        3.25        1.76      2.45 o
  -6   4   9       11.01        3.69      3.97 o
  -5   4   9       15.59       11.26      3.76 o
  -4   4   9       22.40       29.36      4.61 o
  -3   4   9        1.82        2.41      2.30 o
  -2   4   9       10.42       13.44      2.01 o
  -1   4   9      504.37      550.20     14.35 o
   0   4   9      188.98      219.53      6.69 o
   1   4   9      209.15      220.48      6.79 o
   2   4   9      184.01      185.46      6.34 o
   3   4   9      716.50      746.64     16.99 o
   4   4   9      169.49      162.29      6.65 o
   5   4   9      329.14      321.13     10.59 o
   6   4   9       14.42       11.59      2.93 o
   7   4   9      295.84      322.01     12.02 o
  -5   5   9        9.20        6.93      5.15 o
  -4   5   9        3.79        6.48      3.08 o
  -3   5   9       24.98       31.30      4.58 o
  -2   5   9       31.14       32.27      4.19 o
  -1   5   9      131.74      122.38      5.05 o
   0   5   9      383.28      432.09     10.79 o
   1   5   9        0.25        0.43      1.25 o
   2   5   9       47.95       44.57      3.53 o
   3   5   9        7.50       13.54      2.37 o
   4   5   9      917.69      898.56     24.14 o
   5   5   9        3.65        3.56      2.08 o
   6   5   9        0.12       -2.08      1.92 o
   7   5   9        3.87        1.86      3.05 o
  -5   6   9        7.59        3.85      3.15 o
  -4   6   9       24.04       31.67      5.05 o
  -3   6   9      141.77      157.34     10.57 o
  -2   6   9       71.72       90.29      6.93 o
  -1   6   9      187.65      180.91      6.42 o
   0   6   9      606.41      645.96     14.81 o
   1   6   9      529.94      543.52     12.99 o
   2   6   9      137.58      140.66      5.65 o
   3   6   9      203.63      199.77      7.28 o
   4   6   9       23.26       30.97      4.93 o
   5   6   9       17.66       17.36      3.03 o
   6   6   9       14.86        6.95      2.77 o
   7   6   9      145.02      144.11      9.19 o
  -5   7   9       65.71       62.49      7.52 o
  -4   7   9       55.60       63.81      6.92 o
  -3   7   9        0.30       -2.99      1.99 o
  -2   7   9        9.05        3.91      2.51 o
  -1   7   9      415.59      418.00     11.06 o
   0   7   9      175.31      167.69      9.89 o
   1   7   9        4.25        6.18      1.83 o
   2   7   9      255.18      237.38     12.38 o
   3   7   9      249.67      266.60     10.86 o
   4   7   9      124.82      131.00      6.52 o
   5   7   9       16.53       18.96      4.22 o
   6   7   9       83.73       92.27      6.98 o
  -5   8   9      222.66      248.03     19.22 o
  -4   8   9        1.05        2.39      3.14 o
  -3   8   9      172.64      177.19      9.58 o
  -2   8   9      481.01      484.44     16.35 o
  -1   8   9        2.95        3.23      1.81 o
   0   8   9      273.76      248.87      7.89 o
   1   8   9        6.03        7.80      2.82 o
   2   8   9        1.10        0.29      2.04 o
   3   8   9      357.80      315.11     12.90 o
   4   8   9        5.84        7.95      3.22 o
   5   8   9       33.23       28.63      5.66 o
   6   8   9      254.55      266.30     13.64 o
  -4   9   9       22.73       13.67      6.93 o
  -3   9   9        0.12        2.37      4.51 o
  -2   9   9      278.09      294.54     18.89 o
  -1   9   9      272.43      322.80     12.52 o
   0   9   9        0.03        3.40      2.55 o
   1   9   9      478.93      454.35     15.92 o
   2   9   9       88.21       86.10      7.47 o
   3   9   9      258.34      251.51     11.80 o
   4   9   9       50.18       50.75      6.29 o
   5   9   9        0.01       -2.12      2.41 o
   6   9   9       47.04       48.43      6.84 o
  -4  10   9        0.03        2.55      5.24 o
  -3  10   9      167.63      180.03     17.87 o
  -2  10   9       14.58       23.85      7.03 o
  -1  10   9       58.63       50.55      8.91 o
   0  10   9        1.23       -1.02      2.18 o
   1  10   9        2.33        1.77      2.37 o
   2  10   9      199.10       83.05     10.48 o
   3  10   9       47.72       48.76      6.29 o
   4  10   9      128.45      108.67      9.38 o
   5  10   9       73.49       70.09      7.98 o
  -3  11   9        0.41        0.68      5.07 o
  -2  11   9       55.50       47.37      9.62 o
  -1  11   9       32.65       29.89      7.29 o
   0  11   9       96.53       81.85      7.57 o
   1  11   9        1.07        2.97      3.11 o
   2  11   9      111.61       89.80     11.17 o
   3  11   9       76.16       75.91      7.82 o
   4  11   9      292.59      353.93     26.90 o
   5  11   9      141.91      137.58     15.63 o
  -3  12   9        3.83        4.89      5.87 o
  -2  12   9        0.28        1.85      5.44 o
  -1  12   9       78.69       73.06     11.44 o
   0  12   9      126.83      127.97      9.82 o
   1  12   9      305.25      314.00     14.11 o
   2  12   9        1.91       -0.99      2.22 o
   3  12   9       26.76       35.02      5.85 o
   4  12   9        8.20       11.35      4.15 o
  -2  13   9      382.45      441.35     27.21 o
  -1  13   9       97.96      100.92     14.15 o
   0  13   9        2.26        7.71      3.66 o
   1  13   9        0.03       -0.01      2.74 o
   2  13   9       23.20       23.64      5.06 o
   3  13   9       33.38       37.95      6.43 o
   0  14   9        2.29        3.87      5.33 o
   1  14   9        1.26       -2.93      2.69 o
   2  14   9       12.60       13.13      4.54 o
  -1 -13  10        9.81       12.73      6.62 o
   0 -13  10       69.02       66.28     11.38 o
   1 -13  10      261.71      276.49     20.18 o
   2 -13  10        0.26       -1.17      4.68 o
  -2 -12  10        7.21        1.41      4.60 o
  -1 -12  10       78.74       92.58     12.90 o
   0 -12  10       23.90       22.42      6.75 o
   1 -12  10       41.73       62.05     10.72 o
   2 -12  10        4.48        5.45      5.25 o
   3 -12  10      135.79      138.19     15.88 o
  -3 -11  10       13.84       13.79      6.14 o
  -2 -11  10       12.77       14.28      5.68 o
  -1 -11  10       92.01       80.68     11.41 o
   0 -11  10        1.11        0.95      3.63 o
   1 -11  10       72.35       70.70     10.80 o
   2 -11  10        9.82        8.30      5.15 o
   3 -11  10       52.92       62.18     10.59 o
   4 -11  10      144.66      159.72     16.73 o
  -4 -10  10        2.31       -5.09      3.39 o
  -3 -10  10       55.04       59.07      9.75 o
  -2 -10  10      151.09       50.00      8.59 o
  -1 -10  10      102.35       99.87     11.97 o
   0 -10  10      211.89      200.99     15.30 o
   1 -10  10      248.48      217.80     15.99 o
   2 -10  10        6.74        9.90      5.23 o
   3 -10  10      124.00      113.25     13.17 o
   4 -10  10        5.21        9.49      5.07 o
  -4  -9  10       57.27       60.27      9.90 o
  -3  -9  10      125.76      144.09     14.31 o
  -2  -9  10        1.83        4.06      3.03 o
  -1  -9  10       88.60       85.85      7.10 o
   0  -9  10        4.18        4.62      2.52 o
   1  -9  10      235.76      238.37     17.72 o
   2  -9  10        5.98        5.69      3.38 o
   3  -9  10      183.11      183.28      9.58 o
   4  -9  10      109.39      122.53      9.40 o
   5  -9  10        0.73        4.72      4.57 o
  -5  -8  10        6.77        2.86      4.58 o
  -4  -8  10       77.88       86.54     13.29 o
  -3  -8  10      199.49      224.11     10.81 o
  -2  -8  10      241.23      251.61     11.05 o
  -1  -8  10        9.20       10.59      3.14 o
   0  -8  10       12.86       14.53      3.32 o
   1  -8  10      280.42      297.41     22.17 o
   2  -8  10      161.30      157.60      8.31 o
   3  -8  10      297.34      304.18     12.48 o
   4  -8  10       16.66       13.99      3.69 o
   5  -8  10      187.46      201.27     15.40 o
  -5  -7  10       14.63       22.72      7.27 o
  -4  -7  10        2.54        1.04      2.69 o
  -3  -7  10      201.38      188.96      9.53 o
  -2  -7  10       11.55       14.40      3.47 o
  -1  -7  10      157.54       72.05      9.16 o
   0  -7  10      427.91      424.04     14.41 o
   1  -7  10      181.40      185.71     16.17 o
   2  -7  10      196.73      186.25      8.85 o
   3  -7  10      141.39      127.00      8.00 o
   4  -7  10      162.76      175.53      7.44 o
   5  -7  10       14.12       18.05      3.41 o
   6  -7  10      377.00      413.92     20.05 o
  -5  -6  10       19.32       24.54      6.85 o
  -4  -6  10        5.58        4.87      4.24 o
  -3  -6  10      272.91      270.08     18.28 o
  -2  -6  10        2.81        4.20      2.50 o
  -1  -6  10      333.91      342.06     20.94 o
   0  -6  10      443.93      446.33     15.94 o
   1  -6  10       92.37      100.39     12.86 o
   2  -6  10      594.60      553.05     19.89 o
   3  -6  10      178.09      181.64      6.83 o
   4  -6  10       31.13       26.82      3.46 o
   5  -6  10        1.94        5.41      2.35 o
   6  -6  10       17.70       28.41      5.13 o
  -5  -5  10      152.44      173.09     14.82 o
  -4  -5  10       49.86       56.23      9.07 o
  -3  -5  10       24.81       22.38      3.82 o
  -2  -5  10       12.32       20.41      4.13 o
  -1  -5  10      697.49      691.89     19.93 o
   0  -5  10      417.40      435.39     14.18 o
   1  -5  10      120.96      122.79      6.84 o
   2  -5  10       15.80       22.09      3.26 o
   3  -5  10      286.22      282.17      8.72 o
   4  -5  10       71.17       61.89      5.95 o
   5  -5  10       36.59       39.72      5.01 o
   6  -5  10       40.55       33.58      5.48 o
  -6  -4  10        8.97        9.83      5.96 o
  -5  -4  10       41.61       44.34      8.68 o
  -4  -4  10       52.19       64.68      9.61 o
  -3  -4  10      219.83      217.74      9.47 o
  -2  -4  10      447.25      454.99     14.77 o
  -1  -4  10      130.50      135.77      8.72 o
   0  -4  10     1005.69      964.80     54.92 o
   1  -4  10       93.70       86.19      9.78 o
   2  -4  10      193.67      217.50      6.64 o
   3  -4  10       91.61       89.11      4.88 o
   4  -4  10      135.58      161.44      7.21 o
   5  -4  10      493.44      486.44     13.76 o
   6  -4  10      430.76      461.85     14.01 o
   7  -4  10      189.27      207.34     11.91 o
  -6  -3  10       24.86       25.56      7.89 o
  -5  -3  10       35.18       34.43      7.98 o
  -4  -3  10      394.15      405.39     22.05 o
  -3  -3  10       40.62       36.61      4.32 o
  -2  -3  10       21.20       25.19      3.61 o
  -1  -3  10      159.79      169.13      7.67 o
   0  -3  10      380.44      152.11      9.87 o
   1  -3  10     1172.14     1156.05     22.21 o
   2  -3  10      590.26      664.47     14.64 o
   3  -3  10      917.27      924.79     19.81 o
   4  -3  10      898.07      871.77     19.75 o
   5  -3  10      137.06      122.24      6.65 o
   6  -3  10        9.80       10.17      2.86 o
   7  -3  10        8.35       11.82      4.14 o
  -6  -2  10       73.31       71.17     11.78 o
  -5  -2  10       35.93       38.61      8.07 o
  -4  -2  10      158.80      163.53     13.18 o
  -3  -2  10      138.48      130.20      6.70 o
  -2  -2  10       94.57       89.39      6.44 o
  -1  -2  10      177.14      175.98      7.70 o
   0  -2  10      180.10      188.64     12.33 o
   1  -2  10     2254.48     2389.29     43.02 o
   2  -2  10     1082.73     1182.90     23.47 o
   3  -2  10       13.95       18.05      2.39 o
   4  -2  10        6.36        3.11      1.66 o
   5  -2  10       60.66       59.09      4.86 o
   6  -2  10        6.43        6.54      2.53 o
   7  -2  10        0.53       -0.54      2.62 o
  -6  -1  10       36.64       32.31      8.30 o
  -5  -1  10       20.72       24.16      6.74 o
  -4  -1  10      118.61      121.58      7.59 o
  -3  -1  10      219.08      257.11      9.76 o
  -2  -1  10       86.08       82.77      3.90 o
  -1  -1  10       15.67       20.43      1.95 o
   0  -1  10       76.06       73.88      3.06 o
   1  -1  10      121.20      131.13      4.42 o
   2  -1  10       18.37       19.12      3.07 o
   3  -1  10        0.26        0.52      1.26 o
   4  -1  10      511.65      495.36     13.01 o
   5  -1  10      149.36      144.97      6.67 o
   6  -1  10      370.72      391.32     14.86 o
   7  -1  10      213.11      219.00     12.12 o
  -6   0  10       47.60       70.89     11.81 o
  -5   0  10       94.83      108.63     20.36 o
  -4   0  10        1.26        0.62      2.05 o
  -3   0  10        0.84        0.93      1.87 o
  -2   0  10        2.01        3.44      1.38 o
  -1   0  10      260.85      281.06      7.49 o
   0   0  10      205.02      209.59      6.01 o
   1   0  10      956.16      993.50     27.11 o
   2   0  10       39.74       29.79      2.73 o
   3   0  10      775.04      748.47     16.74 o
   4   0  10        6.40        6.09      1.90 o
   5   0  10      103.57      102.34      6.35 o
   6   0  10       33.54       30.37      4.00 o
   7   0  10       93.05      102.12      9.36 o
  -6   1  10       71.91       73.09     11.80 o
  -5   1  10       53.83       45.10      6.88 o
  -4   1  10       93.01       90.10      7.21 o
  -3   1  10       14.38       26.30      3.82 o
  -2   1  10        2.54        2.46      1.39 o
  -1   1  10       82.09       72.10      3.81 o
   0   1  10      165.78      145.65      4.94 o
   1   1  10      200.10      187.14      6.90 o
   2   1  10       42.00       33.51      2.92 o
   3   1  10      332.75      313.56      9.07 o
   4   1  10        0.28        0.97      1.52 o
   5   1  10      152.82      158.12      7.76 o
   6   1  10      205.84      223.72     11.33 o
   7   1  10       10.36        8.26      3.38 o
  -6   2  10       75.60       80.19      8.50 o
  -5   2  10       10.87       16.94      4.23 o
  -4   2  10        0.07        1.21      2.48 o
  -3   2  10       17.31       21.10      3.72 o
  -2   2  10      346.32      345.61      9.03 o
  -1   2  10     2259.85     2421.03     55.59 o
   0   2  10       58.76       54.54      3.46 o
   1   2  10       10.73       12.62      1.89 o
   2   2  10      196.15      231.76      8.66 o
   3   2  10      462.62      469.06     14.64 o
   4   2  10       23.84       24.26      3.08 o
   5   2  10       61.71       59.21      4.99 o
   6   2  10       18.22       18.73      3.45 o
   7   2  10      196.31      203.94     12.67 o
  -6   3  10       10.31        9.97      5.00 o
  -5   3  10      114.62      103.31      8.87 o
  -4   3  10      464.28      459.38     22.48 o
  -3   3  10      576.48      506.60     16.36 o
  -2   3  10       36.54       37.76      3.24 o
  -1   3  10      655.48      708.45     15.48 o
   0   3  10      340.46      354.18      9.24 o
   1   3  10      269.18      297.54      8.25 o
   2   3  10      116.85      109.41      4.83 o
   3   3  10     2259.94     2223.24     42.03 o
   4   3  10      161.92      165.41      6.79 o
   5   3  10       26.91       23.46      3.29 o
   7   3  10      330.20      343.13     14.03 o
  -5   4  10       86.80       84.73      8.11 o
  -4   4  10       15.37       16.75      3.83 o
  -3   4  10       86.17       86.02      8.53 o
  -2   4  10      459.66      469.31     30.26 o
  -1   4  10       63.12       87.37     10.95 o
   0   4  10        3.52        6.96      1.79 o
   1   4  10       45.87       42.25      3.35 o
   2   4  10      483.78      492.32     12.24 o
   3   4  10       13.71       13.50      2.35 o
   4   4  10      290.92      240.83      8.50 o
   5   4  10       14.77       12.87      2.74 o
   6   4  10        1.44        2.36      2.23 o
   7   4  10       64.26       69.01      6.37 o
  -5   5  10       12.87        7.58      4.05 o
  -4   5  10      280.65      290.66     13.61 o
  -3   5  10        2.02        2.28      2.55 o
  -2   5  10      808.48      767.99     21.87 o
  -1   5  10       77.63       68.59      4.36 o
   0   5  10       12.58       14.87      2.25 o
   1   5  10      176.78      180.04      6.44 o
   2   5  10       24.10       24.99      2.95 o
   3   5  10      170.53      159.00      6.49 o
   4   5  10      214.83      224.29      8.28 o
   5   5  10        5.31        4.87      2.18 o
   6   5  10      189.77      184.30      8.49 o
   7   5  10       32.24       28.34      5.58 o
  -5   6  10        0.56       -1.50      2.86 o
  -4   6  10        6.26        7.13      3.24 o
  -3   6  10       80.25       77.68      7.06 o
  -2   6  10       13.59       29.18      6.86 o
  -1   6  10       15.24       13.00      3.59 o
   0   6  10      312.98      331.39      9.39 o
   1   6  10       26.01       27.57      2.97 o
   2   6  10        4.57        9.90      2.13 o
   3   6  10        0.17        2.87      1.65 o
   4   6  10      789.65      763.97     18.54 o
   5   6  10       90.04       98.09      8.88 o
   6   6  10       14.70       19.65      3.76 o
  -5   7  10        6.47        0.23      5.08 o
  -4   7  10       39.77       52.02      6.47 o
  -3   7  10       10.56       10.32      3.59 o
  -2   7  10       49.19       65.58      6.23 o
  -1   7  10      552.60      551.72     13.67 o
   0   7  10       71.71       74.16      6.07 o
   1   7  10     1079.38     1047.30     22.22 o
   2   7  10      227.36      232.69      8.83 o
   3   7  10      457.72      451.36     12.47 o
   4   7  10        1.07        3.78      1.97 o
   5   7  10        0.41        0.41      1.98 o
   6   7  10        0.37        2.28      2.42 o
  -4   8  10        7.81       15.76      4.35 o
  -3   8  10       83.37       87.97      7.88 o
  -2   8  10      735.20      767.90     22.85 o
  -1   8  10       29.21       33.03      3.50 o
   0   8  10       95.01      113.50     13.11 o
   1   8  10      268.10      279.81     11.57 o
   2   8  10       20.05       24.37      9.22 o
   3   8  10      226.55      181.12     11.75 o
   4   8  10      150.25      127.41     13.49 o
   5   8  10       24.49       26.25      4.99 o
   6   8  10       98.03      107.67     12.89 o
  -4   9  10       10.18       17.64      7.19 o
  -3   9  10        0.82       -1.38      4.42 o
  -2   9  10       85.81       95.26     12.27 o
  -1   9  10      307.75      302.90     18.60 o
   0   9  10       12.04       10.59      3.22 o
   1   9  10      162.36      173.21      9.96 o
   2   9  10       43.85       45.29      7.77 o
   3   9  10        2.39        0.60      2.40 o
   4   9  10       48.35       53.78      6.83 o
   5   9  10        7.49        2.88      3.26 o
  -4  10  10       11.26       14.69      7.48 o
  -3  10  10       22.98       29.88      8.46 o
  -2  10  10        0.30       -0.63      3.97 o
  -1  10  10       84.38       85.41     11.42 o
   0  10  10      111.58      122.20      9.11 o
   1  10  10       43.88       43.52      5.69 o
   2  10  10       62.98       35.87     11.45 o
   3  10  10        0.11        0.62      2.56 o
   4  10  10      105.62      114.87     18.43 o
   5  10  10      146.50      146.25     14.99 o
  -3  11  10        1.17        8.59      6.24 o
  -2  11  10        0.33        4.90      5.10 o
  -1  11  10       62.98       89.85     12.22 o
   0  11  10       33.10       29.29      5.10 o
   1  11  10        9.23        7.07      3.33 o
   2  11  10        2.87       -2.38      2.22 o
   3  11  10      173.21      176.15     11.30 o
   4  11  10       88.57       93.66      9.16 o
  -2  12  10       34.38       45.15      9.93 o
  -1  12  10      198.32      203.93     16.85 o
   0  12  10       18.94       17.31      4.32 o
   1  12  10      101.33      126.03     14.76 o
   2  12  10      174.11      163.10     11.64 o
   3  12  10        0.11        2.40      3.22 o
   4  12  10      183.06      229.02     13.04 o
  -1  13  10       89.68       82.78     12.75 o
   0  13  10       57.74       65.31      7.66 o
   1  13  10       26.49       25.25      9.98 o
   2  13  10       77.34      106.96      9.87 o
   3  13  10       54.57       80.28      8.95 o
   0 -13  11        5.53        5.88      5.40 o
   1 -13  11      211.42      247.98     19.33 o
  -2 -12  11        0.02        0.11      4.52 o
  -1 -12  11        2.31        5.62      5.23 o
   0 -12  11        2.08        2.21      4.50 o
   1 -12  11        3.72        5.38      5.15 o
   2 -12  11       72.45       82.09     12.30 o
   3 -12  11        0.14       -3.05      4.03 o
  -3 -11  11       42.91       41.14      9.17 o
  -2 -11  11        9.12        7.87      5.47 o
  -1 -11  11       12.10        6.71      4.91 o
   0 -11  11       21.06       31.88      7.74 o
   1 -11  11       30.77       40.62      8.64 o
   2 -11  11      162.85      176.07     17.50 o
   3 -11  11       55.49       54.44      9.98 o
   4 -11  11      202.08      190.61     16.30 o
  -3 -10  11      145.92      166.64     16.52 o
  -2 -10  11       30.96       14.75      5.02 o
  -1 -10  11       61.42       78.51     11.25 o
   0 -10  11      571.48      519.85     27.13 o
   1 -10  11       18.89       16.20      5.88 o
   2 -10  11       15.85       15.79      5.91 o
   3 -10  11        4.78        6.14      4.91 o
   4 -10  11       41.32       47.36      9.34 o
  -4  -9  11       69.64       74.94     10.84 o
  -3  -9  11      317.48      358.19     21.19 o
  -2  -9  11       15.35       13.02      3.59 o
  -1  -9  11       28.51       24.95      6.41 o
   0  -9  11        4.45        0.23      2.39 o
   1  -9  11      514.78      498.13     16.99 o
   2  -9  11       10.25       12.75      4.46 o
   3  -9  11       16.34       25.88      4.63 o
   4  -9  11      453.13      489.23     20.53 o
   5  -9  11       57.16       69.66      7.77 o
  -4  -8  11       28.51       30.63      5.17 o
  -3  -8  11      241.32      241.55     11.51 o
  -2  -8  11      354.10      405.89     15.07 o
  -1  -8  11      194.19      183.86      9.29 o
   0  -8  11      282.28      305.31     12.25 o
   1  -8  11        8.92        9.75      3.14 o
   2  -8  11      273.29      270.61     11.60 o
   3  -8  11       16.05       21.51      4.82 o
   4  -8  11       63.60       62.98      6.74 o
   5  -8  11       94.44      107.46     10.51 o
  -5  -7  11        4.49        4.51      5.04 o
  -4  -7  11       43.20       53.69      9.30 o
  -3  -7  11        6.09       15.57      4.20 o
  -2  -7  11      109.05      120.24      8.68 o
  -1  -7  11      182.87      196.05     13.23 o
   0  -7  11      127.36      119.64      7.53 o
   1  -7  11      157.64      155.21      8.17 o
   2  -7  11      149.94      154.39      8.30 o
   3  -7  11        7.60        7.08      6.28 o
   4  -7  11      299.89      277.73     12.42 o
   5  -7  11      413.88      465.03     17.68 o
   6  -7  11      242.24      280.53     19.84 o
  -5  -6  11      100.06      111.66     14.14 o
  -4  -6  11        7.63        4.23      4.60 o
  -3  -6  11        7.89       15.14      3.64 o
  -2  -6  11       75.12       80.14      6.97 o
  -1  -6  11      251.57      254.00     10.64 o
   0  -6  11      203.16      212.99      9.53 o
   1  -6  11      368.80      389.34     15.74 o
   2  -6  11      641.02      686.10     20.67 o
   3  -6  11       49.43       46.53      7.48 o
   4  -6  11       85.87      100.26     18.02 o
   5  -6  11      304.95      323.99     18.46 o
   6  -6  11      112.47      114.41     19.70 o
  -5  -5  11       87.96       88.84     12.35 o
  -4  -5  11       99.96       88.98     11.55 o
  -3  -5  11       26.39       30.11      4.81 o
  -2  -5  11      692.48      686.07     23.96 o
  -1  -5  11       92.92       98.39     11.22 o
   0  -5  11       80.72       67.73      5.82 o
   1  -5  11      160.15      171.53      8.40 o
   2  -5  11      140.98      146.66      7.82 o
   3  -5  11      225.41      241.38     10.65 o
   4  -5  11      141.18      161.76      6.89 o
   5  -5  11      107.76      121.17      7.31 o
   6  -5  11        2.28       -0.51      2.19 o
  -5  -4  11        3.93        3.63      4.67 o
  -4  -4  11      177.18      182.24     14.33 o
  -3  -4  11        1.27        0.38      1.98 o
  -2  -4  11      220.70      219.84      9.58 o
  -1  -4  11      904.84      933.80     25.22 o
   0  -4  11        2.33        1.17      1.38 o
   1  -4  11        7.04        2.83      2.16 o
   2  -4  11      528.08      513.55     25.96 o
   3  -4  11      429.49      400.57     14.82 o
   4  -4  11       78.01       94.08      6.27 o
   5  -4  11       21.80       23.28      3.40 o
   6  -4  11       68.52       67.78      5.90 o
  -5  -3  11        8.43       11.91      5.53 o
  -4  -3  11      551.51      525.35     26.48 o
  -3  -3  11        7.57        4.49      2.36 o
  -2  -3  11       14.31       14.70      3.16 o
  -1  -3  11       29.91       32.24      4.00 o
   0  -3  11      417.05      429.44     27.55 o
   1  -3  11        4.15        4.09      2.12 o
   2  -3  11       44.89       48.35      3.37 o
   3  -3  11        0.10       -0.22      1.45 o
   4  -3  11        1.00        3.72      1.84 o
   5  -3  11        0.16        0.72      1.71 o
   6  -3  11        5.66        5.06      2.55 o
   7  -3  11        9.65       13.63      5.27 o
  -5  -2  11       17.49       26.59      7.32 o
  -4  -2  11      339.86      309.14     19.03 o
  -3  -2  11       85.97       75.36      9.88 o
  -2  -2  11      104.31      104.73      6.45 o
  -1  -2  11      249.68      225.17      9.23 o
   0  -2  11       65.99       85.30      6.46 o
   1  -2  11        2.71        2.32      1.91 o
   2  -2  11       38.13       41.66      3.10 o
   3  -2  11       43.51       49.55      3.87 o
   4  -2  11     1059.99      987.70     21.87 o
   5  -2  11      397.49      384.77     11.82 o
   6  -2  11      243.08      264.92     10.15 o
   7  -2  11      281.20      315.43     14.82 o
  -6  -1  11       28.28       16.60      6.80 o
  -5  -1  11       36.08       20.66      6.58 o
  -4  -1  11       10.22        3.83      4.00 o
  -3  -1  11      782.53      777.26     33.05 o
  -2  -1  11       80.58       91.39      5.81 o
  -1  -1  11        8.25        6.15      2.10 o
   0  -1  11      340.86      369.03     12.44 o
   1  -1  11        0.95        3.01      1.15 o
   2  -1  11      163.40      140.74     10.71 o
   3  -1  11       80.27       62.32      4.40 o
   4  -1  11      371.86      335.10     20.03 o
   5  -1  11      942.19      951.35     22.06 o
   6  -1  11       40.26       39.37      4.88 o
   7  -1  11       10.99       11.99      4.03 o
  -6   0  11       50.84       53.93     10.45 o
  -5   0  11       16.62       17.56      6.37 o
  -4   0  11      155.82      119.21     12.84 o
  -3   0  11       44.85       38.02     11.89 o
  -2   0  11      428.43      435.31     10.74 o
  -1   0  11      357.49      368.47      9.61 o
   0   0  11      124.95      113.36      4.22 o
   1   0  11       91.90       86.98     14.15 o
   2   0  11     1151.29     1157.98     23.37 o
   3   0  11       11.45        6.26      1.89 o
   4   0  11       87.41       76.75      5.19 o
   5   0  11      115.08      101.03      6.45 o
   6   0  11       19.25       17.99      3.35 o
   7   0  11        2.51        4.65      3.32 o
  -5   1  11       51.65       40.65      8.57 o
  -4   1  11       25.13       26.15      4.37 o
  -3   1  11      626.49      597.25     18.75 o
  -2   1  11      180.40      207.46      6.65 o
  -1   1  11        0.55        1.82      1.39 o
   0   1  11        0.65        3.27      1.32 o
   1   1  11       55.75       57.62      9.50 o
   2   1  11      262.26      265.54      7.86 o
   3   1  11      452.91      412.79     11.08 o
   4   1  11       16.03       17.19      2.68 o
   5   1  11      118.20      108.03      6.74 o
   6   1  11       16.61       25.06      3.93 o
   7   1  11       38.84       36.96      4.91 o
  -5   2  11        4.13        4.11      3.18 o
  -4   2  11       17.58       21.35      4.18 o
  -3   2  11      391.96      415.91     14.37 o
  -2   2  11       42.90       48.45      3.58 o
  -1   2  11      324.60      333.79     13.31 o
   0   2  11      233.27      224.43      8.04 o
   1   2  11       32.49       33.59      3.47 o
   2   2  11     1048.86     1119.65     27.92 o
   3   2  11      474.66      462.39     14.75 o
   4   2  11       41.27       42.08      3.94 o
   5   2  11       44.38       44.07      4.37 o
   6   2  11      829.14      827.16     20.93 o
   7   2  11       75.57       89.55     13.55 o
  -5   3  11       81.83       80.25      8.07 o
  -4   3  11       43.40       15.12     10.97 o
  -3   3  11       68.91       67.25     20.19 o
  -2   3  11       43.95       40.72      4.66 o
  -1   3  11       51.59       57.69      3.91 o
   0   3  11      277.30      267.24      7.85 o
   1   3  11        7.30        9.48      1.93 o
   2   3  11      161.61      150.68      5.89 o
   3   3  11     1452.06     1343.68     27.46 o
   4   3  11       51.63       56.17      4.58 o
   5   3  11       66.88       61.95      5.22 o
   7   3  11       50.16       49.97     15.41 o
  -5   4  11       11.87       12.39      4.02 o
  -4   4  11        1.00        0.83      2.55 o
  -3   4  11      206.49      201.56     20.66 o
  -2   4  11        4.07        4.96      2.51 o
  -1   4  11      763.28      798.39     17.50 o
   0   4  11      402.90      399.92     10.50 o
   1   4  11      658.94      626.97     14.61 o
   2   4  11       13.81       16.07      2.46 o
   3   4  11      157.43      161.82      8.18 o
   4   4  11       64.95       54.30      4.54 o
   5   4  11       86.31       77.74     10.14 o
   6   4  11       47.31       46.72      5.02 o
   7   4  11       43.24       55.63      5.88 o
  -5   5  11       81.52       94.30      9.01 o
  -4   5  11        0.26        3.37      3.11 o
  -3   5  11      458.12      436.76     15.88 o
  -2   5  11      315.83      328.42     12.50 o
  -1   5  11      157.37      188.13      6.77 o
   0   5  11       17.26       22.69      2.83 o
   1   5  11      439.06      451.04     11.67 o
   2   5  11      202.87      196.09      7.78 o
   3   5  11      155.99      135.57      6.04 o
   4   5  11       86.29       66.91      5.15 o
   5   5  11       56.46       64.18      5.39 o
   6   5  11        2.64        4.82      2.67 o
  -5   6  11        0.60       -0.03      3.07 o
  -4   6  11       14.59       12.10      3.82 o
  -3   6  11      189.46      180.93      9.76 o
  -2   6  11      213.98      244.34     20.66 o
  -1   6  11       54.32       56.14      6.08 o
   0   6  11       41.26       53.67      4.10 o
   1   6  11       12.71       13.27      2.41 o
   2   6  11       92.06       84.86      5.90 o
   3   6  11       24.96       28.27      3.32 o
   4   6  11        0.29        2.90      1.83 o
   5   6  11      340.74      305.90     10.81 o
   6   6  11       16.91       19.60      4.44 o
  -4   7  11        7.34       15.58      4.24 o
  -3   7  11        3.39        0.71      3.80 o
  -2   7  11       21.63       19.29      4.00 o
  -1   7  11      248.39      250.30      8.37 o
   0   7  11      108.59       95.89      5.35 o
   1   7  11       49.97       50.30      4.10 o
   2   7  11      124.21      115.93      6.87 o
   3   7  11       14.22       15.74      2.74 o
   4   7  11      170.69      168.66      8.82 o
   5   7  11       14.48       14.42      3.13 o
   6   7  11        5.91       11.66      3.21 o
  -4   8  11        0.16       -6.09      4.06 o
  -3   8  11        4.83        5.02      3.12 o
  -2   8  11      257.59      317.87     13.11 o
  -1   8  11       12.72       12.05      4.94 o
   0   8  11       11.33        7.68      2.90 o
   1   8  11      607.62      659.83     20.44 o
   2   8  11       51.88       55.16      8.22 o
   3   8  11      147.30      153.45      9.54 o
   4   8  11        1.50        0.49      2.46 o
   5   8  11      279.07      305.06     14.29 o
   6   8  11       30.51       32.36      5.86 o
  -4   9  11        0.24        5.60      6.23 o
  -3   9  11       12.13       16.40      6.64 o
  -2   9  11        0.41        4.52      4.52 o
  -1   9  11      289.92      284.72     18.13 o
   0   9  11      232.67      234.22     11.30 o
   1   9  11      185.42      163.33      9.19 o
   2   9  11     1438.08      844.10     36.29 o
   3   9  11      361.81      401.26     25.22 o
   4   9  11       53.38       59.09     11.18 o
   5   9  11       24.66       20.72      4.79 o
  -3  10  11       24.18       25.47      8.23 o
  -2  10  11       38.39       31.83      7.96 o
  -1  10  11       59.32       63.22     10.21 o
   0  10  11      134.87      136.73      9.86 o
   1  10  11      118.43      135.57     11.62 o
   2  10  11        0.38       -1.23      2.45 o
   3  10  11        0.48       -1.19      2.58 o
   4  10  11        0.36        2.97      3.06 o
   5  10  11        1.14       -0.54      2.76 o
  -3  11  11       63.20       77.34     13.14 o
  -2  11  11        2.22       10.32      5.91 o
  -1  11  11        3.15        5.49      5.01 o
   0  11  11       29.12       37.88      5.63 o
   1  11  11        5.96        3.04      3.36 o
   2  11  11        5.87        2.08      2.87 o
   3  11  11      166.09      157.65     11.59 o
   4  11  11       11.17       13.38      4.46 o
  -2  12  11        0.61       -0.82      4.68 o
  -1  12  11       50.65       84.29     12.48 o
   0  12  11        6.42        6.53      3.49 o
   1  12  11       99.62      104.18      9.52 o
   2  12  11        2.65        5.95      3.55 o
   3  12  11      177.46      192.87     15.68 o
   0  13  11      100.39      113.65     14.40 o
   1  13  11       40.01       43.51      7.55 o
   2  13  11       33.20       33.64      9.29 o
  -1 -12  12        6.78        8.38      6.03 o
   0 -12  12       32.70       40.56      9.07 o
   1 -12  12       78.75       72.95     11.85 o
   2 -12  12        0.21       -0.33      4.63 o
  -2 -11  12      157.61       41.54      8.29 o
  -1 -11  12       25.13       27.89      7.74 o
   0 -11  12      129.65      115.56     14.10 o
   1 -11  12       65.63       88.52     12.29 o
   2 -11  12       35.44       46.02      9.32 o
   3 -11  12        1.29       -1.30      4.72 o
  -3 -10  12      138.35      189.06     15.63 o
  -2 -10  12      301.51      316.59     20.66 o
  -1 -10  12        1.27        0.11      4.13 o
   0 -10  12       73.39      110.49     13.53 o
   1 -10  12       85.17       57.02      9.72 o
   2 -10  12       43.86       37.59      8.36 o
   3 -10  12        4.76        6.90      5.09 o
   4 -10  12        6.34        5.32      4.97 o
  -3  -9  12       84.60       97.99     12.25 o
  -2  -9  12      233.25      256.93     14.51 o
  -1  -9  12       11.91       12.46      3.62 o
   0  -9  12      148.18      151.94     16.16 o
   1  -9  12      213.90      191.49      9.89 o
   2  -9  12        3.04        4.45      2.83 o
   3  -9  12      134.83      145.69     16.23 o
   4  -9  12      201.10      216.96     25.78 o
  -4  -8  12        2.01        5.01      5.28 o
  -3  -8  12        2.44        6.56      3.30 o
  -2  -8  12       65.00       82.93      7.63 o
  -1  -8  12       56.25       43.13      8.20 o
   0  -8  12      193.99      190.67     14.75 o
   1  -8  12     1328.58     1272.08     34.02 o
   2  -8  12      227.09      236.13     10.98 o
   3  -8  12       93.76       98.47      8.15 o
   4  -8  12      106.27      105.39      8.84 o
   5  -8  12        0.97       -1.84      5.60 o
  -4  -7  12       38.64       40.00      8.56 o
  -3  -7  12       47.27       37.07      5.41 o
  -2  -7  12       58.84       54.46      6.30 o
  -1  -7  12      120.51      119.27     13.83 o
   0  -7  12      291.90      300.85     12.27 o
   1  -7  12       70.55       88.95     10.28 o
   2  -7  12      290.83      283.20     11.95 o
   3  -7  12        6.57        9.18      3.22 o
   4  -7  12        3.88        6.20      3.31 o
   5  -7  12       61.17       53.01     12.00 o
  -5  -6  12        0.56        3.09      5.00 o
  -4  -6  12      188.46      204.25     15.94 o
  -3  -6  12      134.88      140.00      8.98 o
  -2  -6  12      349.95      353.42     13.74 o
  -1  -6  12        8.16       12.48      3.27 o
   0  -6  12        0.08        0.18      2.07 o
   1  -6  12        7.35        7.28      4.35 o
   2  -6  12        0.27       -0.78      2.00 o
   3  -6  12        5.74        6.17      2.78 o
   4  -6  12       59.95       51.57     14.90 o
   5  -6  12      189.10      204.17     11.04 o
   6  -6  12       16.66       14.59      6.50 o
  -5  -5  12       18.70       22.90      7.22 o
  -4  -5  12        0.82        4.31      4.50 o
  -3  -5  12       30.31       26.54      4.39 o
  -2  -5  12      928.15      965.79     27.09 o
  -1  -5  12      350.17      361.89     13.44 o
   0  -5  12       19.67       13.84      3.12 o
   1  -5  12      140.87      139.77      7.74 o
   2  -5  12      253.04      268.86     13.70 o
   3  -5  12       85.18       79.66     16.82 o
   4  -5  12       79.88       87.92     13.37 o
   5  -5  12      137.88      147.83     10.61 o
   6  -5  12       69.46       67.23      7.58 o
  -5  -4  12       48.95       41.59      9.32 o
  -4  -4  12        8.58        8.74      5.13 o
  -3  -4  12        1.50        4.15      2.53 o
  -2  -4  12        0.06       -2.58      1.72 o
  -1  -4  12     1012.02     1037.30     27.90 o
   0  -4  12      248.32      197.52     12.94 o
   1  -4  12       35.60       32.23      8.97 o
   2  -4  12      835.78      812.59     23.43 o
   3  -4  12      557.89      532.81     17.77 o
   4  -4  12       66.56       54.58      8.61 o
   5  -4  12       60.51       53.74      4.91 o
   6  -4  12        1.43        3.43      2.50 o
  -5  -3  12      150.78      149.99     16.01 o
  -4  -3  12      468.55      459.84     25.00 o
  -3  -3  12       76.91       76.38     10.24 o
  -2  -3  12        3.71        6.66      2.61 o
  -1  -3  12      428.00      432.07     14.57 o
   0  -3  12     1182.20     1159.60     30.14 o
   1  -3  12        0.42        0.73      1.94 o
   2  -3  12      624.21      597.43     18.55 o
   3  -3  12      362.64      346.35     13.22 o
   4  -3  12       45.50       53.63      4.51 o
   5  -3  12      358.23      350.79     11.40 o
   6  -3  12       54.87       56.54      5.44 o
  -5  -2  12       35.95       24.54      6.92 o
  -4  -2  12      149.63      154.36     15.58 o
  -3  -2  12        5.10       -1.07      2.87 o
  -2  -2  12        0.30        1.64      2.00 o
  -1  -2  12       63.29       59.18      5.36 o
   0  -2  12      783.14      843.30     23.27 o
   1  -2  12       24.69       16.21      3.21 o
   2  -2  12        4.51        9.91      4.93 o
   3  -2  12      355.80      356.18     10.12 o
   4  -2  12       19.35       32.34      3.60 o
   5  -2  12      154.24      161.59      7.34 o
   6  -2  12       62.19       58.48      5.45 o
  -5  -1  12       27.32       38.73      8.59 o
  -4  -1  12      100.22       70.56     10.29 o
  -3  -1  12       26.92       27.29      6.64 o
  -2  -1  12       16.51       20.02      3.37 o
  -1  -1  12      212.27      218.36      9.27 o
   0  -1  12      315.98      334.51     16.75 o
   1  -1  12        2.21        6.37      3.06 o
   2  -1  12      220.27      206.85      9.27 o
   3  -1  12      112.38      108.54      5.27 o
   4  -1  12      165.68      161.23      6.76 o
   5  -1  12        2.36        1.59      1.91 o
   6  -1  12       17.77       16.35      3.95 o
   7  -1  12       10.78       10.62      6.91 o
  -5   0  12       17.57       16.51      6.16 o
  -4   0  12      577.53      503.41     26.17 o
  -3   0  12      195.67      197.02     14.36 o
  -2   0  12       31.83       32.82      4.01 o
  -1   0  12       55.24       68.42      5.65 o
   0   0  12       45.38       50.29      4.93 o
   1   0  12      188.54      179.39      6.75 o
   2   0  12       15.87       15.60      2.27 o
   3   0  12      124.23      115.96      5.47 o
   4   0  12       26.67       31.29      3.48 o
   5   0  12       52.82       56.11      5.55 o
   6   0  12      102.74      124.07     11.31 o
   7   0  12        8.91        8.08      3.10 o
  -5   1  12       69.32       75.92     11.72 o
  -4   1  12        0.01       -0.03      3.39 o
  -3   1  12       13.99        6.13      4.05 o
  -2   1  12       41.85       54.21      4.90 o
  -1   1  12        9.72        7.35      1.82 o
   0   1  12     1047.78     1040.85     21.17 o
   1   1  12        6.12       11.49      1.91 o
   2   1  12      562.95      539.94     13.09 o
   3   1  12      582.70      590.69     14.50 o
   4   1  12      249.74      229.36      8.31 o
   5   1  12      232.74      232.87      8.92 o
   6   1  12       72.38       86.82      6.66 o
   7   1  12      254.74      279.73     11.31 o
  -5   2  12      105.92      127.72     15.06 o
  -4   2  12       59.64       53.90      9.02 o
  -3   2  12      398.63      368.36     26.86 o
  -2   2  12      177.97      215.48     18.19 o
  -1   2  12      340.42      309.69     14.26 o
   0   2  12      418.23      409.54     12.36 o
   1   2  12     1047.16     1071.54     26.58 o
   2   2  12       41.96       44.36      4.40 o
   3   2  12      138.27      136.11      7.91 o
   4   2  12      114.30      127.28      7.05 o
   5   2  12      463.62      471.30     13.79 o
   6   2  12        9.57        5.93      2.67 o
   7   2  12        8.24       15.03      4.60 o
  -5   3  12       10.55       10.35      5.39 o
  -4   3  12        5.39        8.44      3.97 o
  -3   3  12        8.36        1.22      4.03 o
  -2   3  12     1054.29     1100.82     29.01 o
  -1   3  12        1.50        3.29      2.17 o
   0   3  12      229.54      232.69      8.43 o
   1   3  12      316.44      310.44      8.97 o
   2   3  12        0.03        0.51      1.41 o
   3   3  12      613.69      566.76     14.33 o
   4   3  12       10.73        3.33      1.88 o
   5   3  12      131.18      146.93      8.65 o
   6   3  12      159.19      184.17     17.62 o
  -5   4  12       94.94      102.95     16.64 o
  -4   4  12        3.65        3.71      2.89 o
  -3   4  12      244.44      294.91     12.46 o
  -2   4  12      243.01      236.85     10.43 o
  -1   4  12        4.72        5.48      1.85 o
   0   4  12      313.11      303.44      8.96 o
   1   4  12       14.83       16.28      2.48 o
   2   4  12       24.17       24.08      2.96 o
   3   4  12       18.80       19.45      2.81 o
   4   4  12        7.44        9.84      2.59 o
   5   4  12      120.67      120.07      7.41 o
   6   4  12       82.38       95.03      7.13 o
  -5   5  12      102.69      118.46     10.14 o
  -4   5  12       40.33       52.58      6.56 o
  -3   5  12        1.24       -1.82      3.45 o
  -2   5  12      272.79      271.14     11.45 o
  -1   5  12        1.79        3.37      2.21 o
   0   5  12      222.97      215.93      7.46 o
   1   5  12       93.69       90.68      5.41 o
   2   5  12       53.82       54.82      5.42 o
   3   5  12      323.11      317.12     10.04 o
   4   5  12       62.74       68.87      5.37 o
   5   5  12       11.58       11.40      2.88 o
   6   5  12       79.87       89.47      8.83 o
  -4   6  12        0.87        4.07      4.79 o
  -3   6  12      137.73      147.12      9.49 o
  -2   6  12      436.03      471.29     16.53 o
  -1   6  12      115.79      114.07      9.56 o
   0   6  12      402.60      425.15     11.64 o
   1   6  12       26.67       20.77      3.54 o
   2   6  12      640.28      602.15     18.10 o
   3   6  12       12.48       15.37      2.71 o
   4   6  12       21.04       18.69      3.18 o
   5   6  12       30.95       33.20      6.54 o
   6   6  12        0.01       -2.87      2.05 o
  -4   7  12       30.57       34.89      5.99 o
  -3   7  12       14.11       11.36      5.34 o
  -2   7  12      672.85      688.89     21.65 o
  -1   7  12      960.07     1019.35     27.81 o
   0   7  12      225.34      249.54      8.50 o
   1   7  12      388.13      364.98     13.87 o
   2   7  12       13.02       12.25      3.75 o
   3   7  12       16.27       13.91      2.76 o
   4   7  12       10.94        7.96      2.53 o
   5   7  12        4.22        3.88      2.34 o
   6   7  12        0.03       -1.45      2.44 o
  -4   8  12        0.01       -6.42      4.28 o
  -3   8  12        0.34       -2.05      4.32 o
  -2   8  12      185.16      253.82     17.37 o
  -1   8  12       70.11       56.39      9.03 o
   0   8  12      138.55      150.23      8.37 o
   1   8  12      224.53      259.91     11.51 o
   2   8  12       84.15       96.14      9.89 o
   3   8  12       63.73       54.78      6.28 o
   4   8  12        8.27        7.67      3.47 o
   5   8  12      232.58      255.06     13.03 o
  -3   9  12        4.67       -5.01      4.86 o
  -2   9  12        3.41       -3.46      3.85 o
  -1   9  12      118.32      109.11     13.10 o
   0   9  12        0.46       -0.29      2.18 o
   1   9  12      148.51      139.94      8.99 o
   2   9  12      425.13      408.81     15.77 o
   3   9  12      211.60      230.79     11.67 o
   4   9  12        7.48       14.37      4.03 o
   5   9  12       15.60       15.44      4.54 o
  -3  10  12        2.09        7.26      6.30 o
  -2  10  12      224.11      233.63     18.00 o
  -1  10  12       16.37        8.36      5.44 o
   0  10  12      142.52      162.86     18.26 o
   1  10  12        0.03        0.60      2.81 o
   2  10  12       19.31       18.34      4.40 o
   3  10  12        0.01        2.88      5.84 o
   4  10  12        4.08        0.38      2.94 o
  -2  11  12        0.10        4.24      5.55 o
  -1  11  12       20.35       23.77      7.40 o
   0  11  12       99.13      113.39     11.07 o
   1  11  12       42.66       50.58      6.49 o
   2  11  12        1.78        0.13      2.73 o
   3  11  12        2.88        1.48      3.00 o
   4  11  12      115.71      153.83     12.05 o
  -1  12  12        0.86        5.05      5.45 o
   0  12  12      221.93      250.45     18.46 o
   1  12  12        4.86        4.96      3.50 o
   2  12  12      338.58      366.79     16.27 o
   3  12  12        0.83        4.05      3.42 o
   1  13  12        0.62        7.90      4.09 o
   0 -12  13        0.05        2.64      5.00 o
   1 -12  13        1.01        0.10      4.78 o
  -2 -11  13       57.19       45.75      9.27 o
  -1 -11  13       32.97       36.60      8.90 o
   0 -11  13      116.11      115.25     14.67 o
   1 -11  13       81.77       91.17     13.01 o
   2 -11  13        0.00       -0.48      4.46 o
   3 -11  13      180.53      188.78     18.82 o
  -2 -10  13      194.94      198.59     16.29 o
  -1 -10  13      226.66      235.23     17.69 o
   0 -10  13        3.44        4.39      4.28 o
   1 -10  13       29.96       22.24      7.17 o
   2 -10  13       35.34       39.68      8.83 o
   3 -10  13       28.34       21.46      7.46 o
  -3  -9  13       30.09       42.24      8.93 o
  -2  -9  13      275.58      302.91     13.67 o
  -1  -9  13      234.13      245.78     11.89 o
   0  -9  13      299.49      337.80     14.17 o
   1  -9  13      126.63      134.13     12.43 o
   2  -9  13       57.45       61.78      6.75 o
   3  -9  13      224.26      227.86     11.70 o
   4  -9  13      221.97      275.94     13.42 o
  -3  -8  13        1.35       -0.03      2.81 o
  -2  -8  13       55.15       76.94      8.82 o
  -1  -8  13       90.49       95.72     11.12 o
   0  -8  13      633.97      607.39     20.03 o
   1  -8  13       31.18       40.31      5.70 o
   2  -8  13       27.95       20.37      4.20 o
   3  -8  13        7.55        3.85      2.86 o
   4  -8  13      296.12      309.72     14.05 o
   5  -8  13       13.30       15.81      5.36 o
  -4  -7  13      103.12       97.83     13.36 o
  -3  -7  13       52.59       62.41      9.17 o
  -2  -7  13        7.39        5.29      5.22 o
  -1  -7  13        1.22        2.19      2.56 o
   0  -7  13       41.25       32.93      6.86 o
   1  -7  13      446.54      436.67     22.83 o
   2  -7  13        0.13        2.36      2.53 o
   3  -7  13      168.01      167.01      9.52 o
   4  -7  13       57.92       59.55      7.08 o
   5  -7  13       18.21       18.97      7.80 o
  -4  -6  13        1.76        3.28      5.05 o
  -3  -6  13        2.52        0.82      2.55 o
  -2  -6  13        7.23        6.39      3.00 o
  -1  -6  13        1.16        1.81      2.56 o
   0  -6  13      129.94      136.03     14.24 o
   1  -6  13       21.87       25.35      4.31 o
   2  -6  13      396.45      337.64     13.58 o
   3  -6  13      299.09      307.66     13.07 o
   4  -6  13       19.89       24.13      4.69 o
   5  -6  13      317.11      345.06     15.07 o
  -4  -5  13        5.25        7.42      5.21 o
  -3  -5  13       26.64       32.98      7.07 o
  -2  -5  13       30.65       36.21      5.21 o
  -1  -5  13       20.66       23.30      4.08 o
   0  -5  13      340.64      173.11     12.38 o
   1  -5  13      524.02      497.86     16.90 o
   2  -5  13       95.44       90.06      7.41 o
   3  -5  13       47.05       34.47      5.18 o
   4  -5  13        5.22        5.08      2.78 o
   5  -5  13        2.53        0.70      2.63 o
   6  -5  13       19.77       21.04      4.82 o
  -5  -4  13      194.55      239.87     19.12 o
  -4  -4  13      301.68      276.33     19.08 o
  -3  -4  13       34.52       30.95      7.35 o
  -2  -4  13        6.65        8.39      3.24 o
  -1  -4  13      412.37      394.56     14.27 o
   0  -4  13      679.10      592.42     61.80 o
   1  -4  13       62.59       67.82      6.35 o
   2  -4  13       53.10       50.19      5.64 o
   3  -4  13       57.80       46.79      5.50 o
   4  -4  13       69.68       78.41      7.47 o
   5  -4  13        0.19        1.22      2.69 o
   6  -4  13      200.76      203.86     11.54 o
  -5  -3  13       32.96       25.92      7.60 o
  -4  -3  13      181.49      149.58     15.80 o
  -3  -3  13        0.88       -4.11      3.02 o
  -2  -3  13      166.47      173.69      8.85 o
  -1  -3  13      613.41      605.42     18.85 o
   0  -3  13      107.44      111.45     11.43 o
   1  -3  13       11.98       15.57      4.25 o
   2  -3  13      248.52      255.76     13.70 o
   3  -3  13      287.84      326.07     13.11 o
   4  -3  13      425.31      437.45     16.30 o
   5  -3  13        4.94        1.61      3.03 o
   6  -3  13      106.54      104.69      9.27 o
  -5  -2  13        8.44       21.15      7.46 o
  -4  -2  13       44.30       66.92     10.87 o
  -3  -2  13       74.38       86.61     11.46 o
  -2  -2  13       22.85       22.19      3.78 o
  -1  -2  13       72.03       74.19      6.38 o
   0  -2  13      126.38      152.00      7.94 o
   1  -2  13       66.52       57.42      5.58 o
   2  -2  13        4.76        7.22      2.68 o
   3  -2  13     1017.06     1003.28     28.07 o
   4  -2  13        1.55        5.79      2.08 o
   5  -2  13       10.69        9.50      3.41 o
   6  -2  13        4.42        3.17      3.76 o
  -5  -1  13       40.57       27.35      8.01 o
  -4  -1  13       54.02       45.83      9.11 o
  -3  -1  13       54.24       59.10      9.28 o
  -2  -1  13       20.81       20.05      3.53 o
  -1  -1  13       18.84       21.66      7.52 o
   0  -1  13      402.32      428.40     14.57 o
   1  -1  13      433.22      228.49     13.82 o
   2  -1  13       40.66       40.57      4.89 o
   3  -1  13       16.77       21.58      2.81 o
   4  -1  13      111.71      112.42      6.18 o
   5  -1  13        0.08       -1.16      1.68 o
   6  -1  13      133.17      157.41      8.52 o
  -5   0  13       33.62       39.60      8.96 o
  -4   0  13      114.91      109.12     13.48 o
  -3   0  13      305.36      271.86     17.80 o
  -2   0  13       97.77      104.87      6.64 o
  -1   0  13        9.77        7.37      2.57 o
   0   0  13        9.99        9.60      2.72 o
   1   0  13      171.42      100.56     10.08 o
   2   0  13      542.44      537.49     13.12 o
   3   0  13      594.47      594.75     14.73 o
   4   0  13        0.08        0.73      1.62 o
   5   0  13      157.70      167.48      7.62 o
   6   0  13       56.53       65.87      5.89 o
  -5   1  13       83.45       92.70     13.20 o
  -4   1  13        0.45        3.21      3.96 o
  -3   1  13      464.36      448.62     23.89 o
  -2   1  13      812.69      761.75     32.99 o
  -1   1  13       73.60       93.23      6.35 o
   0   1  13        4.42        9.61      2.69 o
   1   1  13      446.06      430.58     10.96 o
   2   1  13      572.43      528.50     13.13 o
   3   1  13      441.40      432.50     11.89 o
   4   1  13       73.62       60.03      7.54 o
   5   1  13      134.48      123.31      7.42 o
   6   1  13        5.58        7.85      2.81 o
  -5   2  13       51.59       68.69     11.52 o
  -4   2  13       25.88       19.00      5.96 o
  -3   2  13      329.32      308.50     19.03 o
  -2   2  13      183.24      142.98     11.99 o
  -1   2  13      135.96      130.92      6.83 o
   0   2  13       23.98       16.65      4.06 o
   1   2  13       60.38       52.74     11.68 o
   2   2  13     1173.16     1136.14     28.82 o
   3   2  13      142.44      122.33      5.83 o
   4   2  13       20.91       17.85      3.51 o
   5   2  13       19.79       26.66      3.69 o
   6   2  13      470.79      509.05     15.43 o
  -5   3  13       81.98       78.07     11.93 o
  -4   3  13      196.76      157.70     15.91 o
  -3   3  13        8.08       -1.22      1.44 o
  -2   3  13      188.69      221.92      9.94 o
  -1   3  13       58.46       49.00      3.93 o
   0   3  13      384.13      367.36     10.18 o
   1   3  13      772.49      758.57     17.20 o
   2   3  13       33.84       33.02      3.46 o
   3   3  13      169.68      144.51     11.11 o
   4   3  13        6.90        7.54      2.32 o
   5   3  13       48.11       54.24      5.01 o
  -5   4  13        0.23       -1.15      4.01 o
  -4   4  13       53.37       69.73     10.98 o
  -3   4  13       30.71       37.13      7.93 o
  -2   4  13        4.01        7.84      2.96 o
  -1   4  13       88.20       89.82      5.47 o
   0   4  13      151.99      154.10      6.19 o
   1   4  13      154.14      150.16      8.70 o
   2   4  13     1007.26      973.02     21.46 o
   3   4  13       25.29       22.18      3.06 o
   4   4  13      230.58      222.71      8.56 o
   5   4  13       79.94       77.65      7.17 o
   6   4  13      195.93      177.10      9.50 o
  -4   5  13       48.74       60.34     13.40 o
  -3   5  13        0.66       -0.77      2.63 o
  -2   5  13      161.83      169.67      9.16 o
  -1   5  13       10.00        8.68      2.27 o
   0   5  13       20.61       23.47      3.02 o
   1   5  13        4.21        3.04      1.82 o
   2   5  13      121.72      117.93      7.36 o
   3   5  13      239.75      232.29      9.03 o
   4   5  13       80.28       79.63      5.93 o
   5   5  13       37.47       39.81      5.18 o
   6   5  13        8.66        8.73      3.50 o
  -4   6  13       58.85       88.81      8.84 o
  -3   6  13      289.50      321.95     14.02 o
  -2   6  13       52.48       58.60      6.38 o
  -1   6  13        2.28       -0.08      2.40 o
   0   6  13       11.41       12.74      2.55 o
   1   6  13      468.20      480.50     13.00 o
   2   6  13      962.57      980.94     26.51 o
   3   6  13       61.75       56.47      4.86 o
   4   6  13      285.10      276.49     10.04 o
   5   6  13        0.03       -0.83      1.96 o
   6   6  13      100.44      105.58      7.76 o
  -4   7  13       28.91       35.25      6.19 o
  -3   7  13       23.62       24.88      5.02 o
  -2   7  13      272.12      257.76     14.48 o
  -1   7  13      130.18      128.45      8.94 o
   0   7  13       10.14       11.88      2.64 o
   1   7  13      768.61      718.54     17.44 o
   2   7  13       12.43        7.89      2.38 o
   3   7  13       78.13       78.45      6.81 o
   4   7  13      224.75      240.77     15.18 o
   5   7  13       16.59        9.79      2.97 o
  -3   8  13      109.12      113.90     14.41 o
  -2   8  13       11.83       13.97      5.85 o
  -1   8  13        0.09       -2.71      3.54 o
   0   8  13        0.15        1.86      2.42 o
   1   8  13       67.99       60.76      6.35 o
   2   8  13       60.95       65.65      8.03 o
   3   8  13        4.43        6.06      3.11 o
   4   8  13       48.42       53.15      6.79 o
   5   8  13      321.51      334.09     15.43 o
  -3   9  13       39.95       43.17     10.26 o
  -2   9  13        9.22       15.91      6.48 o
  -1   9  13       51.78       52.96      9.27 o
   0   9  13       74.97       89.26      8.72 o
   1   9  13       98.25      113.38     19.58 o
   2   9  13       31.43       25.94      4.87 o
   3   9  13        0.36       -0.80      2.48 o
   4   9  13        2.61       -1.08      2.61 o
   5   9  13       18.73       21.73      5.14 o
  -2  10  13       96.91      108.79     14.22 o
  -1  10  13       67.77       87.53     12.03 o
   0  10  13        8.90        6.81      3.30 o
   1  10  13       34.85       36.41      5.77 o
   2  10  13        0.68       -1.08      2.51 o
   3  10  13       12.21       21.39      5.17 o
   4  10  13       21.65       30.35      5.69 o
  -1  11  13       53.86       50.36      9.89 o
   0  11  13        7.40        7.69      5.34 o
   1  11  13       18.06       28.91      5.30 o
   2  11  13       21.46       17.49      4.59 o
   3  11  13      175.93      213.54     12.98 o
   0  12  13        6.33       -0.59      4.88 o
   1  12  13        2.76        3.33      5.72 o
   2  12  13        0.91        4.70      3.56 o
  -1 -11  14       60.83       64.13     11.35 o
   0 -11  14      228.21      205.86     17.41 o
   1 -11  14       62.13       53.82     10.55 o
   2 -11  14      116.60      107.74     14.27 o
  -2 -10  14       98.13       88.27     12.61 o
  -1 -10  14       44.84       42.15      9.21 o
   0 -10  14       25.11       33.41      8.23 o
   1 -10  14      135.96      138.72     15.36 o
   2 -10  14      109.66      123.38     14.69 o
   3 -10  14        4.75        8.21      5.67 o
  -2  -9  14       42.10       50.69      6.84 o
  -1  -9  14      376.27      266.38     18.60 o
   0  -9  14      270.85      256.79     12.36 o
   1  -9  14       33.84       29.88      5.09 o
   2  -9  14        9.76        6.72      3.34 o
   3  -9  14        2.05        1.05      2.83 o
   4  -9  14        0.72        2.73      4.32 o
  -3  -8  14      218.88      255.33     12.78 o
  -2  -8  14       56.35       57.18      6.89 o
  -1  -8  14        1.63        3.20      2.89 o
   0  -8  14       14.84       15.79      3.97 o
   1  -8  14      354.10      362.33     17.56 o
   2  -8  14        0.00       -1.55      2.23 o
   3  -8  14        9.37        8.37      3.36 o
   4  -8  14      111.85      123.39     24.90 o
  -3  -7  14       30.92       30.10      5.39 o
  -2  -7  14      128.15      146.98     10.45 o
  -1  -7  14       13.07       17.56      4.05 o
   0  -7  14       19.50       24.07      4.46 o
   1  -7  14      115.98      100.52      8.27 o
   2  -7  14        0.05        0.43      2.45 o
   3  -7  14       78.11       76.46      7.66 o
   4  -7  14      162.30      184.67     10.77 o
   5  -7  14      189.18      190.05     11.28 o
  -4  -6  14       27.06       20.35      7.21 o
  -3  -6  14        1.14        0.31      2.72 o
  -2  -6  14        9.29        6.93      3.31 o
  -1  -6  14      131.67      133.38     11.89 o
   0  -6  14       89.17      105.16     16.86 o
   1  -6  14      398.15      372.48     14.56 o
   2  -6  14      551.65      558.26     19.19 o
   3  -6  14        5.88        5.23      6.04 o
   4  -6  14      162.57      147.32     10.60 o
   5  -6  14        0.10       -1.01      3.94 o
  -4  -5  14       12.95       14.65      7.01 o
  -3  -5  14        1.92        6.78      4.97 o
  -2  -5  14        5.81        4.09      2.98 o
  -1  -5  14      486.04      546.16     41.93 o
   0  -5  14        7.11        1.83      1.63 o
   1  -5  14        0.02        0.37      2.23 o
   2  -5  14      276.59      246.31     27.34 o
   3  -5  14        0.53       -0.58      2.06 o
   4  -5  14      187.19      176.32     10.06 o
   5  -5  14      140.04      139.32     10.74 o
  -4  -4  14        6.25        6.07      5.19 o
  -3  -4  14       40.23       47.37      9.09 o
  -2  -4  14       91.31       98.66      8.62 o
  -1  -4  14       94.80       97.30      7.69 o
   0  -4  14       12.74       12.64      3.47 o
   1  -4  14       59.04       52.36      5.88 o
   2  -4  14      743.03      702.01     21.95 o
   3  -4  14      315.11      269.77     16.16 o
   4  -4  14       19.18       17.62      4.05 o
   5  -4  14       84.91       81.45      8.70 o
   6  -4  14       82.86       90.99      9.09 o
  -4  -3  14       46.57       51.25      9.87 o
  -3  -3  14        6.00       12.56      5.59 o
  -2  -3  14      321.47      311.97     12.64 o
  -1  -3  14     1084.53     1058.22     29.10 o
   0  -3  14      203.97      208.62      9.85 o
   1  -3  14       83.61       92.77     14.47 o
   2  -3  14      861.49      858.26     25.14 o
   3  -3  14       61.55       64.33      6.55 o
   4  -3  14       44.89       47.77      7.41 o
   5  -3  14      111.54      111.95      9.48 o
   6  -3  14       30.78       26.41      5.30 o
  -4  -2  14        0.33       -3.70      3.40 o
  -3  -2  14       98.57      107.29     13.05 o
  -2  -2  14       11.27       10.34      3.14 o
  -1  -2  14      262.66      245.77     11.25 o
   0  -2  14      228.10      220.87     10.06 o
   1  -2  14      636.62      662.01     20.43 o
   2  -2  14      245.34      229.42     17.18 o
   3  -2  14        2.10        2.09      2.51 o
   4  -2  14       14.00        7.27      3.45 o
   5  -2  14      143.78      138.94     10.53 o
   6  -2  14       15.76       21.75     10.09 o
  -5  -1  14        0.05       -3.61      4.31 o
  -4  -1  14       26.29       27.55      7.30 o
  -3  -1  14      319.23      347.86     21.22 o
  -2  -1  14      180.32      194.46      9.29 o
  -1  -1  14      596.03      575.49     30.64 o
   0  -1  14      487.51      507.09     16.71 o
   1  -1  14      617.10      554.45     25.52 o
   2  -1  14      106.18      104.86      7.95 o
   3  -1  14       46.92       41.20      5.19 o
   4  -1  14       23.62       24.61      4.43 o
   5  -1  14      343.74      359.26     13.77 o
   6  -1  14      167.40      177.13      8.52 o
  -5   0  14        6.59        6.35      5.36 o
  -4   0  14       44.35       47.53      9.27 o
  -3   0  14      149.68      169.34     14.17 o
  -2   0  14       70.71       57.53      9.09 o
  -1   0  14      111.36      128.45      7.79 o
   0   0  14      942.72      884.10     43.07 o
   1   0  14      115.83      114.05      8.17 o
   2   0  14        4.15        1.45      2.06 o
   3   0  14        8.35        6.36      2.68 o
   4   0  14      226.12      207.61      8.04 o
   5   0  14       21.98       17.55      3.26 o
   6   0  14       69.48       65.64      5.92 o
  -4   1  14        0.07        3.99      4.52 o
  -3   1  14      139.58      146.03     15.03 o
  -2   1  14       48.96       38.54      7.79 o
  -1   1  14        1.40        3.41      2.17 o
   0   1  14      159.29      158.60      8.25 o
   1   1  14        3.73        5.01      4.20 o
   2   1  14     1023.42      981.42     27.36 o
   3   1  14      100.53       87.24      5.26 o
   4   1  14      105.94      113.74      6.43 o
   5   1  14       71.59       90.01      6.42 o
   6   1  14      199.26      214.19     10.83 o
  -4   2  14       39.01       46.39      9.33 o
  -3   2  14      436.84      401.99     22.98 o
  -2   2  14      306.06      339.41     20.09 o
  -1   2  14       19.05       25.00      3.98 o
   0   2  14        4.93        5.17      2.43 o
   1   2  14       31.54       28.50      3.07 o
   2   2  14      202.23      189.36     13.19 o
   3   2  14       31.40       32.05      3.51 o
   4   2  14      482.51      488.79     13.85 o
   5   2  14       40.39       43.38      4.85 o
   6   2  14      106.31      110.89     12.47 o
  -4   3  14        0.03        3.43      4.63 o
  -3   3  14       91.25       -0.24      1.81 o
  -2   3  14       14.27       11.38      4.52 o
  -1   3  14      132.69      138.71      8.10 o
   0   3  14      828.38      881.82     22.64 o
   1   3  14       10.83        9.19      3.11 o
   2   3  14      839.06      853.39     19.45 o
   3   3  14        3.32        2.93      1.88 o
   4   3  14      288.40      304.23     10.37 o
   5   3  14      144.53      129.51     10.68 o
   6   3  14      121.62       92.92     12.96 o
  -4   4  14        0.08        3.83      4.49 o
  -3   4  14      107.12      107.24     13.19 o
  -2   4  14      157.71      155.21     13.07 o
  -1   4  14       90.32       87.59      5.46 o
   0   4  14      549.73      550.93     13.95 o
   1   4  14     1574.48     1545.08     31.21 o
   2   4  14       99.68      111.87     10.73 o
   3   4  14        0.09       -1.66      1.49 o
   4   4  14        1.61       -0.97      1.79 o
   5   4  14        0.75        0.56      2.00 o
   6   4  14       46.06       42.96      5.07 o
  -4   5  14       63.10       42.77      8.96 o
  -3   5  14       85.53       84.55     11.53 o
  -2   5  14      167.94      193.48     10.07 o
  -1   5  14       94.05      110.43      7.97 o
   0   5  14       78.23       66.50      4.86 o
   1   5  14      122.48      133.48      6.16 o
   2   5  14       53.81       57.19      5.67 o
   3   5  14      185.01      194.22      8.22 o
   4   5  14       35.13       29.92      3.84 o
   5   5  14        0.83        1.37      2.22 o
   6   5  14      130.89      133.41      8.77 o
  -4   6  14       19.64       17.38      6.77 o
  -3   6  14      125.20      139.23     12.67 o
  -2   6  14       17.27       19.53      4.34 o
  -1   6  14      260.14      261.36     11.49 o
   0   6  14       23.46       24.57      3.28 o
   1   6  14      781.35      808.51     19.08 o
   2   6  14        1.99        4.54      2.14 o
   3   6  14       61.79       64.49      5.30 o
   4   6  14      200.25      211.66      8.84 o
   5   6  14       47.35       43.49      4.85 o
  -3   7  14      120.40      128.08     13.09 o
  -2   7  14       32.08       30.89      5.03 o
  -1   7  14        6.55        6.58      3.11 o
   0   7  14       33.45       31.42      3.75 o
   1   7  14       11.19        8.09      2.42 o
   2   7  14      313.06      312.91     10.39 o
   3   7  14       27.55       35.80      4.14 o
   4   7  14      113.44      120.24      7.62 o
   5   7  14        9.83       12.54      4.33 o
  -3   8  14      251.13      236.18     18.09 o
  -2   8  14       60.43       47.50      9.12 o
  -1   8  14        4.98        8.82      4.96 o
   0   8  14       27.15       30.34      7.26 o
   1   8  14        7.86        8.24      3.34 o
   2   8  14      217.71      219.17     17.59 o
   3   8  14       33.99       40.56      5.74 o
   4   8  14      144.52      134.20     12.88 o
   5   8  14       16.06       15.10      4.79 o
  -2   9  14       17.40       10.67      6.07 o
  -1   9  14      115.29      118.22     13.69 o
   0   9  14        2.38        4.68      3.06 o
   1   9  14       62.36       65.45      7.04 o
   2   9  14       24.39       28.20      8.03 o
   3   9  14       16.55       14.65      4.19 o
   4   9  14        1.52        3.01      3.11 o
  -2  10  14        0.81       -5.70      4.64 o
  -1  10  14      106.31      108.57     13.78 o
   0  10  14        2.97        3.21      4.70 o
   1  10  14        0.86        0.22      2.74 o
   2  10  14       11.78       14.72      4.20 o
   3  10  14       13.43       20.60      4.95 o
   4  10  14        8.03        8.94      4.11 o
  -1  11  14        0.09       -0.16      4.75 o
   0  11  14       17.13       21.61      7.43 o
   1  11  14        1.44        0.69      2.93 o
   2  11  14       53.16       51.61      7.01 o
   3  11  14      181.61      216.25     12.50 o
  -1 -10  15        1.57        9.80      5.81 o
   0 -10  15       67.97       57.84     10.73 o
   1 -10  15       20.21       22.52      7.61 o
   2 -10  15       47.76       43.64      9.38 o
  -2  -9  15       28.97       34.30      8.56 o
  -1  -9  15       11.75        2.03      2.62 o
   0  -9  15      413.65      402.23     29.66 o
   1  -9  15        4.84        6.70      3.49 o
   2  -9  15       39.22       38.22      5.93 o
   3  -9  15      122.64      123.52     10.27 o
  -2  -8  15       10.10       10.25      4.95 o
  -1  -8  15       95.18       89.39      8.39 o
   0  -8  15       42.33       31.97      5.40 o
   1  -8  15      113.45      115.83      9.37 o
   2  -8  15      106.74      100.82      8.64 o
   3  -8  15       98.26       95.89      8.80 o
   4  -8  15       97.31      128.68     13.17 o
  -3  -7  15       11.37       11.74      6.23 o
  -2  -7  15        0.04       -1.64      2.69 o
  -1  -7  15      117.79      151.11     12.55 o
   0  -7  15      293.65      325.20     13.97 o
   1  -7  15       36.92       30.96      4.98 o
   2  -7  15       76.41       69.14      7.16 o
   3  -7  15        4.67        5.81      3.21 o
   4  -7  15       96.13      111.57      9.74 o
  -3  -6  15        8.28       11.54      6.17 o
  -2  -6  15      292.02      331.95     14.29 o
  -1  -6  15       76.84       81.95      7.83 o
   0  -6  15        2.09        2.30      3.17 o
   1  -6  15      181.45      189.63     10.22 o
   2  -6  15        1.12       -1.21      2.55 o
   3  -6  15        0.11        0.30      2.36 o
   4  -6  15       62.40       66.45      7.67 o
   5  -6  15      121.04      140.08     11.27 o
  -4  -5  15      192.46      232.74     18.78 o
  -3  -5  15        2.77       10.43      5.68 o
  -2  -5  15      178.39      169.29     25.10 o
  -1  -5  15       41.42       42.01      5.71 o
   0  -5  15        7.46        5.89      3.87 o
   1  -5  15       14.21       21.75      5.45 o
   2  -5  15      924.02      848.17     25.85 o
   3  -5  15       59.78       51.44     17.84 o
   4  -5  15      112.26       96.59      8.75 o
   5  -5  15        8.87        7.43      3.53 o
  -4  -4  15        2.52        6.52      5.48 o
  -3  -4  15       13.43       21.03      7.01 o
  -2  -4  15        9.30        3.96      3.73 o
  -1  -4  15        0.82        1.55      2.60 o
   0  -4  15      413.46      423.21     15.72 o
   1  -4  15       79.79       77.77      7.17 o
   2  -4  15      350.77      348.95     14.20 o
   3  -4  15      227.31      267.24     12.38 o
   4  -4  15       56.29       50.42      6.35 o
   5  -4  15      430.94      430.44     28.97 o
  -4  -3  15        0.01        0.11      4.69 o
  -3  -3  15        0.03       -2.64      3.51 o
  -2  -3  15       48.98       66.09      6.71 o
  -1  -3  15      135.58      145.93     14.88 o
   0  -3  15       74.53       87.45      7.46 o
   1  -3  15       68.88       69.42      6.79 o
   2  -3  15      154.13      119.95      8.93 o
   3  -3  15      194.34      151.41      8.99 o
   4  -3  15       17.69       21.30      4.41 o
   5  -3  15       19.00       28.65      5.27 o
   6  -3  15      437.45      502.52     19.96 o
  -4  -2  15        3.57        0.03      4.59 o
  -3  -2  15       65.85       48.16      9.24 o
  -2  -2  15       16.22       14.87      3.59 o
  -1  -2  15      296.87      309.10     12.73 o
   0  -2  15      167.80      184.32      9.47 o
   1  -2  15       67.07       48.70     12.45 o
   2  -2  15       37.75       43.22      5.50 o
   3  -2  15       31.45       43.09      5.52 o
   4  -2  15       76.29       73.65      7.44 o
   5  -2  15        0.33        0.76      2.72 o
   6  -2  15       24.25       23.16      4.96 o
  -4  -1  15        1.61        0.44      3.90 o
  -3  -1  15      120.40      104.32     12.91 o
  -2  -1  15       49.64       39.61      7.96 o
  -1  -1  15       82.81       82.60      7.10 o
   0  -1  15      827.69      780.49     23.23 o
   1  -1  15       69.84       72.64      9.87 o
   2  -1  15      134.90      123.54      8.96 o
   3  -1  15        0.04        2.62      2.40 o
   4  -1  15       24.32       16.60      3.98 o
   5  -1  15      187.25      195.99     11.05 o
   6  -1  15       95.24      103.02      9.52 o
  -4   0  15       26.45       18.78      7.15 o
  -3   0  15       28.09       27.10      7.49 o
  -2   0  15       50.51       38.96      8.16 o
  -1   0  15       68.18       93.00      7.43 o
   0   0  15      221.74      214.04     10.08 o
   1   0  15      301.84      289.12     13.76 o
   2   0  15        6.09        4.83      2.60 o
   3   0  15      102.03       86.26      7.64 o
   4   0  15      139.88      115.34      9.06 o
   5   0  15        0.35        3.24      2.87 o
   6   0  15       82.04       77.21      8.18 o
  -4   1  15       28.21       34.17      8.31 o
  -3   1  15       10.61        9.20      5.24 o
  -2   1  15       86.88       93.63     11.74 o
  -1   1  15      180.70      183.38      9.15 o
   0   1  15      472.90      437.87     28.84 o
   1   1  15      141.13      138.43      9.57 o
   2   1  15       23.77       28.15      4.51 o
   3   1  15      341.43      312.88     21.63 o
   4   1  15       98.11       92.53      8.16 o
   5   1  15      115.58      160.47      8.39 o
   6   1  15        0.24        1.24      2.42 o
  -4   2  15        6.54       12.80      5.99 o
  -3   2  15       36.24       32.19      7.64 o
  -2   2  15      474.71      457.67     24.67 o
  -1   2  15       93.29       95.82      7.57 o
   0   2  15        0.00       -1.85      2.00 o
   1   2  15     1860.83     1835.13     45.43 o
   2   2  15      244.35      233.92     10.82 o
   3   2  15       12.39       20.51      4.16 o
   4   2  15        1.52        5.37      2.59 o
   5   2  15       57.50       51.74      5.08 o
   6   2  15       17.31       14.09      3.42 o
  -4   3  15        0.60        1.47      4.38 o
  -3   3  15      103.48       29.56      7.26 o
  -2   3  15        8.81       -1.87      1.99 o
  -1   3  15        1.00        3.04      2.44 o
   0   3  15        9.88        6.73      2.76 o
   1   3  15      232.76      225.83     10.47 o
   2   3  15      101.47       95.27     10.98 o
   3   3  15      195.89      185.00      7.59 o
   4   3  15      286.92      266.53      9.79 o
   5   3  15        0.09       -0.55      1.80 o
   6   3  15        5.92        0.47      2.14 o
  -4   4  15       54.42       54.13     10.42 o
  -3   4  15        3.57        9.00      5.17 o
  -2   4  15        0.13       -4.47      2.98 o
  -1   4  15       20.02       28.71      6.73 o
   0   4  15      367.77      368.70     16.33 o
   1   4  15       81.89       73.03      5.23 o
   2   4  15      225.98      206.17      9.45 o
   3   4  15       28.05       21.71      3.25 o
   4   4  15       91.05       84.71      6.12 o
   5   4  15       41.30       42.23      6.85 o
   6   4  15       71.35       80.24      9.09 o
  -3   5  15        1.77       -1.03      3.97 o
  -2   5  15        9.17        6.94      4.51 o
  -1   5  15      236.09      260.52     11.38 o
   0   5  15       22.24       18.03      3.02 o
   1   5  15      211.75      217.88      8.21 o
   2   5  15       49.89       43.94      5.06 o
   3   5  15      156.43      159.94     10.38 o
   4   5  15       43.53       44.72      4.76 o
   5   5  15       31.38       38.42      4.68 o
  -3   6  15       51.52       62.10     10.86 o
  -2   6  15        1.28        3.98      4.38 o
  -1   6  15      123.17      126.58      9.04 o
   0   6  15      125.74      124.18      6.76 o
   1   6  15      180.85      201.65      8.04 o
   2   6  15      902.32      910.89     22.14 o
   3   6  15      131.77      131.84      8.54 o
   4   6  15       52.87       71.49      5.99 o
   5   6  15        0.04       -0.81      2.11 o
  -3   7  15        8.65       11.75      6.35 o
  -2   7  15        4.09        5.94      3.58 o
  -1   7  15        0.41       -0.71      4.85 o
   0   7  15       85.11      104.53     10.06 o
   1   7  15       61.26       57.44      4.98 o
   2   7  15        1.93        1.21      1.96 o
   3   7  15      198.06      207.34      8.69 o
   4   7  15       24.89       27.85      5.00 o
   5   7  15        0.80       -0.85      2.66 o
  -2   8  15        0.62       -2.49      4.18 o
  -1   8  15        8.00       13.33      5.63 o
   0   8  15       10.41        8.26      3.29 o
   1   8  15        1.95        4.67      6.13 o
   2   8  15      425.04      458.89     28.21 o
   3   8  15        2.59        4.29      3.09 o
   4   8  15       29.09       27.21      9.17 o
  -2   9  15        7.53       21.18      7.39 o
  -1   9  15        1.27        3.32      4.90 o
   0   9  15       19.19       17.67      5.88 o
   1   9  15        9.07        6.76      5.68 o
   2   9  15        0.32       -1.32      4.27 o
   3   9  15       97.29      113.28     17.83 o
   4   9  15      158.51      159.73     12.05 o
  -1  10  15       14.05        4.60      5.01 o
   0  10  15        1.84        7.57      5.07 o
   1  10  15       10.71        9.43      3.94 o
   2  10  15       36.81       39.46      8.03 o
   3  10  15      202.45      254.15     13.45 o
   1  11  15       29.09       36.69      6.18 o
   2  11  15        2.46        3.57      3.60 o
  -1  -9  16       15.47       23.90      5.31 o
   0  -9  16        3.64        4.10      3.39 o
   1  -9  16       97.65      102.74      9.75 o
   2  -9  16      250.43      254.25     13.07 o
  -2  -8  16       17.65       19.07      4.87 o
  -1  -8  16      277.62      274.71     16.19 o
   0  -8  16       73.42       63.17      7.28 o
   1  -8  16       36.38       36.22      5.81 o
   2  -8  16      146.57      147.22     18.48 o
   3  -8  16      102.90      121.39     18.02 o
  -2  -7  16        5.46        7.98      5.12 o
  -1  -7  16       59.85       69.20      7.61 o
   0  -7  16       84.20       80.67      7.98 o
   1  -7  16      177.46      208.92     11.44 o
   2  -7  16       90.61       96.63      8.76 o
   3  -7  16       73.93       83.78      8.38 o
   4  -7  16        2.66        3.64      3.52 o
  -3  -6  16       64.46       84.58     12.60 o
  -2  -6  16      138.52      160.39     12.95 o
  -1  -6  16      138.62      151.06     10.85 o
   0  -6  16       54.24       55.62      9.21 o
   1  -6  16       37.90       38.74      5.62 o
   2  -6  16       12.62        5.93      3.29 o
   3  -6  16       85.82       87.56      8.35 o
   4  -6  16       93.19       93.60      8.95 o
  -3  -5  16      142.62      171.41     18.20 o
  -2  -5  16      155.55      158.65     10.17 o
  -1  -5  16        6.90        4.47      3.07 o
   0  -5  16        4.71        4.24      2.95 o
   1  -5  16       63.85       62.33      7.59 o
   2  -5  16        6.59        6.77      3.15 o
   3  -5  16      916.97      905.50     28.01 o
   4  -5  16       59.91       48.04      6.50 o
   5  -5  16       13.46       12.79      5.67 o
  -3  -4  16        1.11       -1.81      3.88 o
  -2  -4  16        3.25       10.11      3.45 o
  -1  -4  16      105.40      104.76      8.68 o
   0  -4  16      110.96      122.76     13.78 o
   1  -4  16      213.84      177.47     13.78 o
   2  -4  16       19.46       16.72      4.02 o
   3  -4  16        1.73        1.82      2.53 o
   4  -4  16        0.68        1.20      3.78 o
   5  -4  16        3.99        0.55      3.08 o
  -3  -3  16      274.45      280.09     20.19 o
  -2  -3  16      101.79      123.03      9.40 o
  -1  -3  16      128.22      135.25      9.23 o
   0  -3  16       39.13       37.97      5.27 o
   1  -3  16       26.49       26.70      4.64 o
   2  -3  16       23.46       10.96      3.51 o
   3  -3  16      142.18      135.31     10.11 o
   4  -3  16       22.37       18.71      4.44 o
   5  -3  16      162.41      191.71     18.09 o
  -4  -2  16        5.45        6.89      5.75 o
  -3  -2  16       55.97       46.57      9.63 o
  -2  -2  16        7.91        4.25      4.72 o
  -1  -2  16       22.04       19.66      4.18 o
   0  -2  16       72.95       84.89      7.52 o
   1  -2  16       15.87       11.65      5.04 o
   2  -2  16        2.71       -0.59      2.35 o
   3  -2  16      143.85      146.22      9.51 o
   4  -2  16      213.81      237.68     16.06 o
   5  -2  16       72.87       73.20     13.28 o
  -4  -1  16       14.87       15.71      7.09 o
  -3  -1  16       66.24       77.71     12.07 o
  -2  -1  16        0.03       -2.49      3.45 o
  -1  -1  16      304.59      280.56     12.22 o
   0  -1  16       10.84        8.62      3.16 o
   1  -1  16       38.77       33.11      4.98 o
   2  -1  16       25.06       22.52      4.29 o
   3  -1  16       16.75       13.76      3.67 o
   4  -1  16       58.47       44.14     10.10 o
   5  -1  16       30.07       30.39      5.48 o
  -4   0  16      493.64      513.97     29.55 o
  -3   0  16        0.15       -1.34      3.82 o
  -2   0  16      142.06      148.55     15.40 o
  -1   0  16      231.13      222.71     10.64 o
   0   0  16       38.83       34.37      5.30 o
   1   0  16     1375.03     1347.38     35.98 o
   2   0  16       92.00       80.72      7.51 o
   3   0  16      128.24      118.20     16.01 o
   4   0  16        1.10       -0.27      3.41 o
   5   0  16       65.92       72.80      7.98 o
  -4   1  16       74.82       77.49     12.39 o
  -3   1  16        0.05       -2.00      3.93 o
  -2   1  16      415.78      423.78     24.07 o
  -1   1  16       36.15       48.31      5.65 o
   0   1  16       21.66       22.67      4.15 o
   1   1  16       56.03       60.90     10.90 o
   2   1  16      103.83       95.44      8.01 o
   3   1  16      317.99      287.61     17.74 o
   4   1  16       26.92       25.63      4.69 o
   5   1  16       98.37      117.21      9.78 o
  -4   2  16        5.16        4.35      5.26 o
  -3   2  16      215.87      251.65     18.77 o
  -2   2  16        4.09        6.19      4.95 o
  -1   2  16      331.52      345.10     13.54 o
   0   2  16      834.68      876.54     25.61 o
   1   2  16      385.39      408.48     15.31 o
   2   2  16      157.10      148.95      8.84 o
   3   2  16       98.59       81.03      7.72 o
   4   2  16       70.96       68.57      9.95 o
   5   2  16      375.01      370.37     16.13 o
  -3   3  16       69.00       45.15      9.18 o
  -2   3  16       28.28       -0.07      1.83 o
  -1   3  16        0.02        1.52      3.37 o
   0   3  16       22.87       24.80      4.38 o
   1   3  16       19.05       16.02      3.73 o
   2   3  16       92.76       97.74     11.44 o
   3   3  16       20.50       18.97      4.06 o
   4   3  16        1.67        4.84      4.81 o
   5   3  16       92.48      103.47      8.92 o
  -3   4  16      124.40      121.65     14.64 o
  -2   4  16        1.38        2.69      4.45 o
  -1   4  16       39.19       39.00      8.00 o
   0   4  16        0.30        1.72      2.59 o
   1   4  16       20.02       19.60      4.06 o
   2   4  16      155.93      132.77     26.43 o
   3   4  16      106.10      110.00      8.52 o
   4   4  16       14.57       11.14      2.81 o
   5   4  16       15.89       20.45      3.87 o
  -3   5  16       69.31       60.96     10.79 o
  -2   5  16       27.54       38.41      8.32 o
  -1   5  16       21.19       26.03      6.90 o
   0   5  16       54.55       44.74      5.48 o
   1   5  16      168.23      171.27     10.53 o
   2   5  16       70.72       78.15      5.80 o
   3   5  16       65.04       67.48      7.49 o
   4   5  16       58.85       59.16      5.49 o
   5   5  16      122.92      124.73      8.28 o
  -3   6  16      104.80       81.14     12.35 o
  -2   6  16        3.56        3.82      4.55 o
  -1   6  16        2.42        3.48      4.29 o
   0   6  16      120.35      140.14      6.99 o
   1   6  16      706.74      775.96     19.13 o
   2   6  16      316.68      313.88     10.75 o
   3   6  16        0.45        0.80      2.05 o
   4   6  16       52.60       56.37      5.42 o
   5   6  16       19.48       28.07      4.41 o
  -2   7  16       96.53      146.31     15.72 o
  -1   7  16        9.47       12.74      3.83 o
   0   7  16       13.53       16.64      3.24 o
   1   7  16       74.63       67.61      7.07 o
   2   7  16       86.59       90.56      6.47 o
   3   7  16       31.63       35.49      4.43 o
   4   7  16       38.95       43.16      5.05 o
  -1   8  16        9.47        6.11      4.98 o
   0   8  16        3.98        0.01      4.04 o
   1   8  16        9.26        8.02      3.55 o
   2   8  16        0.34        2.51      3.03 o
   3   8  16      135.40      128.01     10.41 o
   4   8  16      126.49      142.68     11.30 o
  -1   9  16       24.91       46.61      9.44 o
   0   9  16       27.49       22.60      6.93 o
   1   9  16      225.39      249.69     23.91 o
   2   9  16       87.19       97.05      9.23 o
   3   9  16       69.98       75.66     16.32 o
   0  10  16       62.04       68.49     11.28 o
   1  10  16       13.91        9.30      4.06 o
   2  10  16        0.62        0.12      4.64 o
   1  -9  17      142.58      153.94     11.66 o
  -1  -8  17        0.43        3.70      3.53 o
   0  -8  17       19.05       21.73      5.17 o
   1  -8  17        9.89       10.97      4.08 o
   2  -8  17       68.54       59.85      7.26 o
  -2  -7  17        2.41       -3.80      2.73 o
  -1  -7  17      207.34      214.78     11.95 o
   0  -7  17       68.98       66.54     18.74 o
   1  -7  17        3.01        3.64      3.15 o
   2  -7  17       53.31       55.11      8.88 o
   3  -7  17       35.59       53.53     11.68 o
  -2  -6  17        1.42       -2.48      3.71 o
  -1  -6  17        7.94        6.71      3.62 o
   0  -6  17       48.41       47.77      6.39 o
   1  -6  17       78.84       75.97      7.81 o
   2  -6  17      100.64      100.07     20.96 o
   3  -6  17       31.05       35.19      5.74 o
   4  -6  17      162.79      172.29     16.67 o
  -2  -5  17       85.97       86.93      8.42 o
  -1  -5  17       40.51       35.78      5.66 o
   0  -5  17       57.76       53.44      6.56 o
   1  -5  17      333.81      330.38     14.52 o
   2  -5  17      296.27      311.55     14.19 o
   3  -5  17       14.32        6.51      3.32 o
   4  -5  17       20.41       25.93      5.52 o
  -3  -4  17       30.50       38.63      9.31 o
  -2  -4  17      143.76      143.96      9.78 o
  -1  -4  17       13.90       13.95      5.24 o
   0  -4  17       34.76       39.08      9.64 o
   1  -4  17       29.95       31.09      5.17 o
   2  -4  17       19.33       21.47      4.68 o
   3  -4  17       44.72       43.42      6.09 o
   4  -4  17       20.08       19.79      6.78 o
  -3  -3  17        0.00        3.68      5.28 o
  -2  -3  17      108.70      128.14     15.06 o
  -1  -3  17        0.72       -1.55      2.41 o
   0  -3  17      115.31      118.75      9.19 o
   1  -3  17      123.22      114.87     31.99 o
   2  -3  17       59.11       41.10      5.71 o
   3  -3  17       34.39       31.84      5.93 o
   4  -3  17      599.96      591.35     21.54 o
   5  -3  17       64.63       70.22     11.07 o
  -3  -2  17        0.70        0.26      4.92 o
  -2  -2  17        0.92       -0.07      4.05 o
  -1  -2  17       70.81       78.44      7.67 o
   0  -2  17      425.76      392.30     19.87 o
   1  -2  17      117.52       86.04     30.24 o
   2  -2  17      274.32      244.46     13.95 o
   3  -2  17       77.06       72.53      7.42 o
   4  -2  17       35.96       42.56      6.20 o
   5  -2  17        9.33       14.69      4.42 o
  -3  -1  17        6.39        2.63      5.07 o
  -2  -1  17       26.39       31.93      8.00 o
  -1  -1  17      252.78      279.50     12.57 o
   0  -1  17      263.60      261.47     12.10 o
   1  -1  17       48.96       42.28      5.83 o
   2  -1  17       20.40       18.72      4.71 o
   3  -1  17        2.92        7.49      3.66 o
   4  -1  17      263.12      276.77     13.43 o
   5  -1  17        0.03        6.93      3.44 o
  -3   0  17      258.04      264.05     19.83 o
  -2   0  17      535.90      505.01     27.64 o
  -1   0  17        0.89        1.51      2.65 o
   0   0  17      239.35      236.19     11.37 o
   1   0  17      257.89      254.83     12.05 o
   2   0  17        1.99        4.50      2.87 o
   3   0  17        6.40        2.77      2.73 o
   4   0  17      349.96      347.73     15.20 o
   5   0  17       70.23       71.20      7.99 o
  -3   1  17       52.28       33.57      8.53 o
  -2   1  17      347.72      321.04     20.99 o
  -1   1  17       29.00       38.54     10.04 o
   0   1  17      244.41      223.10     11.06 o
   1   1  17       76.66       81.94      7.75 o
   2   1  17       13.82       14.49      3.71 o
   3   1  17      122.67      126.95      9.66 o
   4   1  17       34.42       34.21     10.65 o
   5   1  17      302.97      344.66     15.78 o
  -3   2  17       40.82       44.56      9.67 o
  -2   2  17       10.50        7.91      5.09 o
  -1   2  17      110.21      103.57     12.97 o
   0   2  17       11.00       17.52      4.92 o
   1   2  17      171.46      188.69     10.05 o
   2   2  17       26.19       24.09      9.68 o
   3   2  17       41.72       37.86      5.62 o
   4   2  17        4.67        6.55      3.27 o
   5   2  17       23.96       33.67      9.38 o
  -3   3  17        5.87        5.59      5.18 o
  -2   3  17        5.85       -0.49      2.38 o
  -1   3  17       62.29       11.95      4.80 o
   0   3  17       70.53       71.06      9.46 o
   1   3  17       26.39       22.91      4.41 o
   2   3  17        0.25        0.15      2.11 o
   3   3  17       24.63       23.62      4.62 o
   4   3  17      314.13      190.51     14.94 o
   5   3  17       82.35       67.23     11.50 o
  -3   4  17        5.21        6.32      6.15 o
  -2   4  17       79.48       86.41     12.10 o
  -1   4  17      175.55      178.05     17.14 o
   0   4  17       21.22       18.00      4.07 o
   1   4  17      180.33      180.22      9.98 o
   2   4  17      118.72      130.80      9.74 o
   3   4  17       21.36       28.12      9.05 o
   4   4  17        6.76        2.26      2.94 o
   5   4  17        3.99        3.12      4.39 o
  -2   5  17       29.80       29.31      8.09 o
  -1   5  17      287.92      315.36     20.11 o
   0   5  17        3.89        2.46      2.75 o
   1   5  17        7.81       10.03      3.42 o
   2   5  17       71.10       86.08      9.74 o
   3   5  17      103.02      107.98     12.78 o
   4   5  17       15.61       13.88      4.08 o
   5   5  17       32.86       39.68      5.14 o
  -2   6  17       15.50       17.61      6.79 o
  -1   6  17        0.11        1.79      4.20 o
   0   6  17       57.50       55.83      6.56 o
   1   6  17        0.77        4.66      3.83 o
   2   6  17       38.57       36.39      5.58 o
   3   6  17      395.62      436.04     13.72 o
   4   6  17       35.21       40.42      4.90 o
  -2   7  17       27.82       21.79      7.46 o
  -1   7  17       24.40       32.81      8.05 o
   0   7  17        8.39       15.52      5.53 o
   1   7  17        4.73        7.43      3.51 o
   2   7  17       54.45       46.58      5.25 o
   3   7  17      119.00      156.71      8.62 o
   4   7  17        0.87        1.47      2.36 o
   1   8  17        7.12       14.50      4.23 o
   2   8  17      269.15      305.36     20.16 o
   3   8  17        6.56        7.07      3.67 o
   0   9  17       17.65       27.95      7.76 o
   1   9  17        0.95        0.16      3.19 o
   2   9  17        6.59        8.07      4.84 o
   1  -7  18        2.16       11.14      4.18 o
   2  -7  18       68.51       67.23      9.33 o
  -1  -6  18      104.06      112.22      9.76 o
   0  -6  18      134.85      126.93     12.69 o
   1  -6  18       26.89       24.50      5.09 o
   2  -6  18       64.90       66.32      7.73 o
   3  -6  18        2.48        2.54      3.24 o
  -2  -5  18       32.84       32.95      8.69 o
  -1  -5  18        0.60       -1.59      2.79 o
   0  -5  18        1.86        3.55      3.26 o
   1  -5  18      134.75      156.73     11.52 o
   2  -5  18        3.67        4.81      4.88 o
   3  -5  18      519.07      477.39     19.05 o
   4  -5  18       14.18       19.20      5.04 o
  -2  -4  18      331.69      333.48     22.57 o
  -1  -4  18        0.13        2.13      3.02 o
   0  -4  18        1.31       -2.09      2.60 o
   1  -4  18       20.24       16.89      4.31 o
   2  -4  18       21.21       35.90      5.90 o
   3  -4  18      191.94      154.01     11.28 o
   4  -4  18        8.02       13.44      4.32 o
  -2  -3  18      435.43      443.25     26.42 o
  -1  -3  18       33.49       35.86      5.63 o
   0  -3  18       60.68       60.99      6.89 o
   1  -3  18       75.25      100.74     12.89 o
   2  -3  18       21.01       27.93      5.09 o
   3  -3  18      513.58      439.58     22.84 o
   4  -3  18        2.88        2.19      3.15 o
  -2  -2  18       51.60       54.35     10.49 o
  -1  -2  18        0.07        2.83      2.94 o
   0  -2  18       56.87       56.98      9.49 o
   1  -2  18       10.77        7.64      3.47 o
   2  -2  18        0.97        3.81      3.07 o
   3  -2  18      111.00       95.57      8.78 o
   4  -2  18       58.62       39.09      7.46 o
  -3  -1  18        0.90        3.61      5.37 o
  -2  -1  18      120.53      132.17     15.34 o
  -1  -1  18       52.59       59.46      7.65 o
   0  -1  18      164.28      146.36     10.42 o
   1  -1  18        0.60       -1.45      2.48 o
   2  -1  18       43.68       52.20      6.55 o
   3  -1  18       48.15       52.33      6.74 o
   4  -1  18        1.23        0.10      2.83 o
   5  -1  18       71.74       73.74      8.45 o
  -3   0  18        2.12        2.39      4.93 o
  -2   0  18       22.47       19.79      7.12 o
  -1   0  18       28.58       29.95      5.15 o
   0   0  18       92.26       96.52      8.56 o
   1   0  18       14.83       17.98      6.70 o
   2   0  18       16.64       17.06      4.23 o
   3   0  18      129.57      111.95      9.38 o
   4   0  18      308.50      319.21     14.84 o
   5   0  18       19.52       19.23      4.92 o
  -3   1  18        4.53       11.04      6.92 o
  -2   1  18       56.76       65.96     11.15 o
  -1   1  18       26.38       10.96      5.73 o
   0   1  18      173.70      181.63     10.21 o
   1   1  18       65.40       70.01      7.36 o
   2   1  18       12.23       10.24      3.64 o
   3   1  18        3.88        0.90      2.63 o
   4   1  18       51.96       38.99      6.24 o
   5   1  18        8.95       12.40      4.18 o
  -2   2  18       62.54       52.95     10.27 o
  -1   2  18       92.96      100.51     13.20 o
   0   2  18        0.94        3.08      3.08 o
   1   2  18      212.68      221.71     11.40 o
   2   2  18       50.26       55.11      9.30 o
   3   2  18       42.97       40.11      6.26 o
   4   2  18       52.76       57.29      7.12 o
   5   2  18       60.65       50.81      7.11 o
  -2   3  18        0.68       -1.15      2.94 o
  -1   3  18        0.06       -0.02      2.34 o
   0   3  18       14.56        8.25      4.16 o
   1   3  18       13.03       13.21      3.78 o
   2   3  18        4.29        3.00      2.76 o
   3   3  18       26.64       20.05      8.86 o
   4   3  18       10.38       12.81      8.53 o
  -2   4  18       19.47       10.51      6.33 o
  -1   4  18       57.40       56.70      9.96 o
   0   4  18       67.97       62.27      6.97 o
   1   4  18       16.67       17.25      4.28 o
   2   4  18      289.69      286.66     14.30 o
   3   4  18       89.52       95.92     10.66 o
   4   4  18        9.84       13.17      4.04 o
  -2   5  18       19.67       48.23     10.32 o
  -1   5  18       25.73       23.36      7.09 o
   0   5  18        3.59        3.27      4.30 o
   1   5  18       32.08       25.87      6.74 o
   2   5  18      119.98      123.28     18.69 o
   3   5  18       38.01       39.46      5.93 o
   4   5  18       18.85       27.55      5.27 o
  -1   6  18        0.10        7.58      5.44 o
   0   6  18        7.52        2.70      4.27 o
   1   6  18        9.44        6.72      3.53 o
   2   6  18      119.86      131.48     14.67 o
   3   6  18      157.73      173.50     12.28 o
   4   6  18        0.25        1.42      3.69 o
  -1   7  18        0.38        3.50      5.42 o
   0   7  18      390.65      383.50     22.65 o
   1   7  18        0.01        0.58      2.70 o
   2   7  18      105.56      127.69     10.16 o
   3   7  18       22.29       23.27      5.08 o
   1   8  18        0.17        2.04      4.82 o
   2   8  18       35.84       34.90      9.16 o
   0  -6  19      169.05      216.70     24.16 o
   1  -6  19        0.53        0.58      6.47 o
   2  -6  19      130.81      131.38     11.05 o
  -1  -5  19       32.03       35.14      5.97 o
   0  -5  19       26.38       23.24      5.22 o
   1  -5  19       28.18       41.61      6.45 o
   2  -5  19      131.91      127.87     10.81 o
   3  -5  19       15.84        9.59      4.45 o
  -1  -4  19       29.12       31.43      5.84 o
   0  -4  19      303.64      370.44     16.16 o
   1  -4  19      299.14      179.61     14.95 o
   2  -4  19       36.23       37.51      6.11 o
   3  -4  19      177.66      172.68     12.53 o
  -1  -3  19       40.03       46.92      6.52 o
   0  -3  19       13.38       16.53      4.43 o
   1  -3  19       16.21        9.62      3.84 o
   2  -3  19        0.11       -1.29      2.70 o
   3  -3  19        0.27        3.41      3.18 o
   4  -3  19       21.49       30.59      7.56 o
  -1  -2  19       34.40       28.74      6.42 o
   0  -2  19       13.83       13.56      4.19 o
   1  -2  19      118.00      135.98     16.06 o
   2  -2  19       22.53       31.62     10.68 o
   3  -2  19      167.58      187.10     11.99 o
   4  -2  19        7.68        8.47      4.83 o
  -1  -1  19      436.96      430.11     25.60 o
   0  -1  19       39.97       37.61      5.82 o
   1  -1  19      103.02      121.89     10.08 o
   2  -1  19      248.90      269.86     13.36 o
   3  -1  19       28.03       39.23      7.50 o
   4  -1  19      236.10      243.73     13.27 o
  -2   0  19       52.92       53.30     11.08 o
   0   0  19      274.94      286.91     13.39 o
   1   0  19       28.95       26.13      5.25 o
   2   0  19       29.07       28.28      9.43 o
   3   0  19        3.86       -1.17      2.57 o
   4   0  19        6.46       19.08      4.76 o
  -2   1  19       12.52       17.85      7.14 o
  -1   1  19       16.74       28.21      7.84 o
   0   1  19      310.10      326.29     14.36 o
   1   1  19      150.31      154.11     16.86 o
   2   1  19      116.36       95.14     12.68 o
   3   1  19       10.96        7.01      3.41 o
   4   1  19      209.03      219.36     12.40 o
  -2   2  19       31.52       27.95      8.27 o
  -1   2  19        7.78        7.65      5.49 o
   0   2  19       81.29       91.85      8.59 o
   1   2  19        2.49        3.28      2.96 o
   2   2  19       55.46       67.65     11.60 o
   3   2  19       30.66       34.16      5.80 o
   4   2  19       25.79       24.64      5.19 o
  -1   3  19        0.52       -1.41      2.37 o
   0   3  19       81.21       95.07     11.85 o
   1   3  19        0.55        3.56      2.66 o
   2   3  19        4.44        8.35      3.29 o
   3   3  19       11.91        6.02      2.91 o
   4   3  19       84.15       72.52     12.21 o
  -1   4  19        0.01        1.82      4.54 o
   0   4  19       25.88       34.20      8.34 o
   1   4  19      104.41      103.80     13.73 o
   2   4  19       17.08       19.10      6.11 o
   3   4  19       28.59       21.51     11.78 o
   4   4  19       21.85       25.81      5.29 o
  -1   5  19        0.13        8.34      5.93 o
   0   5  19      163.92      134.34     14.94 o
   1   5  19        0.01        0.27      2.85 o
   2   5  19       40.37       45.46      6.49 o
   3   5  19       35.45       48.59     10.04 o
   0   6  19        2.31        7.28      5.30 o
   1   6  19       26.50       37.54      5.91 o
   2   6  19        6.69       10.37      5.71 o
   3   6  19      419.20      458.46     18.50 o
   1   7  19       21.59       33.67      5.73 o
   0  -4  20      139.80      151.54     11.71 o
   1  -4  20        0.80        2.05      2.63 o
   2  -4  20       67.55       77.29      8.59 o
   0  -3  20       16.71       11.96      4.38 o
   1  -3  20        6.37        7.86      3.92 o
   2  -3  20       33.35       33.82      6.60 o
  -1  -2  20        2.26        0.40      4.92 o
   0  -2  20        5.77        3.16      3.12 o
   1  -2  20        1.95       -2.15      2.65 o
   2  -2  20      175.89      185.64     12.11 o
   3  -2  20       17.57       19.43      5.09 o
  -1  -1  20      481.64      465.45     27.65 o
   0  -1  20        6.69        9.99      4.01 o
   1  -1  20        5.74        6.29      3.49 o
   2  -1  20        0.84        5.13      3.44 o
   3  -1  20       17.88       14.65      4.38 o
  -1   0  20      151.24      162.44     17.87 o
   0   0  20       20.95       17.55      4.63 o
   1   0  20      439.14      440.76     17.93 o
   2   0  20       17.02       12.61      3.93 o
   3   0  20       11.09       13.52      9.31 o
  -1   1  20       22.98       28.97      8.28 o
   0   1  20       91.81      107.26      9.61 o
   1   1  20        2.43        7.78      3.85 o
   2   1  20        0.73       -1.66      2.36 o
   3   1  20      164.14      195.36     12.47 o
  -1   2  20       15.45       23.47      7.50 o
   0   2  20      108.35      119.85     10.09 o
   1   2  20        3.13        6.06      3.51 o
   2   2  20      187.21      206.38     11.80 o
   3   2  20       22.48       21.50      5.28 o
   0   3  20       21.54        0.27      2.40 o
   1   3  20        0.89        2.07      2.18 o
   2   3  20       11.61        1.36      3.98 o
   3   3  20        2.00        1.70      2.10 o
   0   4  20        2.99        4.58      5.37 o
   1   4  20        1.86       -1.08      2.69 o
   2   4  20      351.35      407.24     19.01 o
   1   5  20      110.95      125.08     10.36 o
   2   5  20       98.89       94.70     10.05 o
   1  -1  21       56.93       61.10      7.76 o
   1   0  21       17.38       15.47      5.42 o
   2   0  21       17.30        9.13      9.12 o
   1   1  21       50.06       49.83     10.23 o
 
